# Supplementary material for: Positive natural selection of N6-methyladenosine on the RNAs of processed pseudogenes
Source: Genome Biol. 2021 Jun 13;22:180. doi: 10.1186/s13059-021-02402-2 (PMC8201931; doi:10.1186/s13059-021-02402-2)
Supplement: Supplementary file 2 — Additional file 2: Table S1. The list of pseudogenes and their cognate protein-coding genes. Table S2. The m6A levels of pseudogenes and their cognate protein-coding genes in GM12878 cell line. Table S3. The m6A levels of pseudogenes and their cognate protein-coding genes in H1 cell line. Table S4. The primers of processed pseudogenes (DSTNP2; NAP1L4P1) and their cognate protein-coding genes (DSTN; NAP1L4). Table S5. The list of collected GEO datasets. Table S6. The list of collected EBI datasets. [file 13059_2021_2402_MOESM2_ESM.xlsx]

## Sheet: Table S1
Additional file 2: Table S1. The list of pseudogenes and their cognate protein-coding genes
Group id	Cognate protein-coding gene id	Cognate protein-coding gene name	Pseudogene id	Pseudogene name	Pseudogene subtype
1	ENSG00000001167	NFYA	ENSG00000237849	NFYAP1	processed_pseudogene
2	ENSG00000001626	CFTR	ENSG00000204555	RP4-610C12.2	processed_pseudogene
2	ENSG00000001626	CFTR	ENSG00000228593	CFTRP1	unprocessed_pseudogene
3	ENSG00000001630	CYP51A1	ENSG00000215223	CYP51P3	processed_pseudogene
3	ENSG00000001630	CYP51A1	ENSG00000233588	CYP51P2	processed_pseudogene
3	ENSG00000001630	CYP51A1	ENSG00000241095	RP11-657G2.1	processed_pseudogene
4	ENSG00000002016	RAD52	ENSG00000237964	AC068042.1	processed_pseudogene
5	ENSG00000002549	LAP3	ENSG00000213500	LAP3P2	processed_pseudogene
5	ENSG00000002549	LAP3	ENSG00000220091	LAP3P1	processed_pseudogene
6	ENSG00000002586	CD99	ENSG00000223773	CD99P1	unprocessed_pseudogene
7	ENSG00000002822	MAD1L1	ENSG00000227755	AP000344.4	processed_pseudogene
8	ENSG00000003056	M6PR	ENSG00000228042	RP11-441A11.1	processed_pseudogene
9	ENSG00000003147	ICA1	ENSG00000260395	CTD-2649C14.1	processed_pseudogene
10	ENSG00000003509	C2orf56	ENSG00000253499	RP11-393K19.1	processed_pseudogene
11	ENSG00000004059	ARF5	ENSG00000231222	ARF4P4	processed_pseudogene
12	ENSG00000004455	AK2	ENSG00000185839	RP4-592A1.2	processed_pseudogene
12	ENSG00000004455	AK2	ENSG00000242272	AK2P2	processed_pseudogene
13	ENSG00000004478	FKBP4	ENSG00000235256	BX664724.1	processed_pseudogene
13	ENSG00000004478	FKBP4	ENSG00000242301	RP11-93P10.3	NA
13	ENSG00000004478	FKBP4	ENSG00000251463	RP13-588I20.1	processed_pseudogene
13	ENSG00000004478	FKBP4	ENSG00000268234	AL162415.2	processed_pseudogene
13	ENSG00000004478	FKBP4	ENSG00000269692	RP11-45O22.1	processed_pseudogene
14	ENSG00000004777	ARHGAP33	ENSG00000267036	AC005559.3	processed_pseudogene
15	ENSG00000004779	NDUFAB1	ENSG00000217767	RP11-160A9.2	processed_pseudogene
16	ENSG00000004864	SLC25A13	ENSG00000256176	RP11-627K11.3	processed_pseudogene
17	ENSG00000004897	CDC27	ENSG00000233786	CDC27P1	processed_pseudogene
17	ENSG00000004897	CDC27	ENSG00000237447	CDC27P2	processed_pseudogene
18	ENSG00000005022	SLC25A5	ENSG00000213332	SLC25A5P6	processed_pseudogene
18	ENSG00000005022	SLC25A5	ENSG00000213673	RP11-436F9.2	processed_pseudogene
18	ENSG00000005022	SLC25A5	ENSG00000215347	SLC25A5P1	processed_pseudogene
18	ENSG00000005022	SLC25A5	ENSG00000218180	RP11-129H15.2	processed_pseudogene
18	ENSG00000005022	SLC25A5	ENSG00000225347	RP11-550E18.1	processed_pseudogene
18	ENSG00000005022	SLC25A5	ENSG00000226421	AC018641.6	processed_pseudogene
18	ENSG00000005022	SLC25A5	ENSG00000234421	SLC25A5P4	processed_pseudogene
18	ENSG00000005022	SLC25A5	ENSG00000235064	AC069303.1	processed_pseudogene
18	ENSG00000005022	SLC25A5	ENSG00000251078	CTD-2001A16.1	processed_pseudogene
19	ENSG00000005194	CIAPIN1	ENSG00000259286	RP11-696L21.2	processed_pseudogene
20	ENSG00000005238	KIAA1539	ENSG00000240487	RP11-553L6.3	processed_pseudogene
21	ENSG00000005249	PRKAR2B	ENSG00000255381	AP001258.5	processed_pseudogene
22	ENSG00000005302	MSL3	ENSG00000224287	MSL3P1	processed_pseudogene
22	ENSG00000005302	MSL3	ENSG00000237704	AP004289.2	processed_pseudogene
22	ENSG00000005302	MSL3	ENSG00000239254	RP11-365F18.3	processed_pseudogene
23	ENSG00000005471	ABCB4	ENSG00000249627	RP11-312A15.1	processed_pseudogene
24	ENSG00000005810	MYCBP2	ENSG00000249486	RP11-215I16.1	unprocessed_pseudogene
25	ENSG00000005884	ITGA3	ENSG00000258440	RP11-1033H12.3	processed_pseudogene
26	ENSG00000006042	TMEM98	ENSG00000243828	RP11-307F22.2	processed_pseudogene
26	ENSG00000006042	TMEM98	ENSG00000258734	RP11-112J1.3	processed_pseudogene
27	ENSG00000006047	YBX2	ENSG00000213438	RP11-47G11.3	processed_pseudogene
27	ENSG00000006047	YBX2	ENSG00000258611	YBX2	processed_pseudogene
28	ENSG00000006125	AP2B1	ENSG00000225191	RP11-97C18.1	processed_pseudogene
28	ENSG00000006125	AP2B1	ENSG00000234130	RP13-88F20.1	processed_pseudogene
29	ENSG00000006282	SPATA20	ENSG00000231123	SPATA20P1	processed_pseudogene
30	ENSG00000006451	RALA	ENSG00000231525	AC002486.2	processed_pseudogene
30	ENSG00000006451	RALA	ENSG00000257564	RP11-123M21.2	processed_pseudogene
31	ENSG00000006453	BAIAP2L1	ENSG00000270437	RP11-511I11.2	processed_pseudogene
32	ENSG00000006530	AGK	ENSG00000226555	AGKP1	processed_pseudogene
32	ENSG00000006530	AGK	ENSG00000228819	RP1-305B16.3	processed_pseudogene
33	ENSG00000006625	GGCT	ENSG00000225842	AC139712.1	processed_pseudogene
33	ENSG00000006625	GGCT	ENSG00000232943	RP4-717M23.2	processed_pseudogene
33	ENSG00000006625	GGCT	ENSG00000251000	AC008592.3	processed_pseudogene
34	ENSG00000006634	DBF4	ENSG00000235489	RP11-386C23.1	processed_pseudogene
35	ENSG00000006659	LGALS14	ENSG00000268088	AC093063.2	unprocessed_pseudogene
35	ENSG00000006659	LGALS14	ENSG00000268153	AC005176.2	unprocessed_pseudogene
36	ENSG00000006695	COX10	ENSG00000223544	AC005838.2	unprocessed_pseudogene
36	ENSG00000006695	COX10	ENSG00000228330	RP11-730A19.5	processed_pseudogene
37	ENSG00000006704	GTF2IRD1	ENSG00000230583	RP11-792A8.2	unprocessed_pseudogene
37	ENSG00000006704	GTF2IRD1	ENSG00000234500	GS1-124K5.10	unprocessed_pseudogene
38	ENSG00000006756	ARSD	ENSG00000225117	ARSDP1	unprocessed_pseudogene
39	ENSG00000006757	PNPLA4	ENSG00000235451	PNPLA4P1	unprocessed_pseudogene
40	ENSG00000007038	PRSS21	ENSG00000215148	PRSS41	NA
41	ENSG00000007129	CEACAM21	ENSG00000224366	AC138472.4	unprocessed_pseudogene
42	ENSG00000007168	PAFAH1B1	ENSG00000214354	AC133644.3	processed_pseudogene
42	ENSG00000007168	PAFAH1B1	ENSG00000218813	RP11-59D5__B.3	processed_pseudogene
42	ENSG00000007168	PAFAH1B1	ENSG00000223973	AC068491.3	processed_pseudogene
43	ENSG00000007171	NOS2	ENSG00000167494	AL353997.9	unprocessed_pseudogene
43	ENSG00000007171	NOS2	ENSG00000225448	AC009477.7	processed_pseudogene
43	ENSG00000007171	NOS2	ENSG00000226474	LA16c-2F2.5	NA
43	ENSG00000007171	NOS2	ENSG00000230528	AC015818.8	unprocessed_pseudogene
43	ENSG00000007171	NOS2	ENSG00000257224	RP11-536C10.9	processed_pseudogene
43	ENSG00000007171	NOS2	ENSG00000263604	RP11-19P22.3	processed_pseudogene
43	ENSG00000007171	NOS2	ENSG00000264216	NOS2P1	NA
43	ENSG00000007171	NOS2	ENSG00000266647	RP11-51L5.4	unprocessed_pseudogene
44	ENSG00000007264	MATK	ENSG00000267148	AC005777.3	unprocessed_pseudogene
45	ENSG00000007384	RHBDF1	ENSG00000234123	AC090952.4	processed_pseudogene
46	ENSG00000007541	PIGQ	ENSG00000227104	RP11-90C4.4	unprocessed_pseudogene
47	ENSG00000008018	PSMB1	ENSG00000229405	AC092580.1	processed_pseudogene
47	ENSG00000008018	PSMB1	ENSG00000232979	AC092580.2	processed_pseudogene
48	ENSG00000008128	CDK11A	ENSG00000248333	CDC2L1	NA
48	ENSG00000008128	CDK11A	ENSG00000259346	RP11-349G13.2	processed_pseudogene
49	ENSG00000008226	DLEC1	ENSG00000230123	RP11-213K17.1	unprocessed_pseudogene
50	ENSG00000008282	SYPL1	ENSG00000243154	CTD-2501O3.2	processed_pseudogene
50	ENSG00000008282	SYPL1	ENSG00000265683	RP11-173M1.5	processed_pseudogene
50	ENSG00000008282	SYPL1	ENSG00000270890	RP3-468K18.6	processed_pseudogene
51	ENSG00000008324	SS18L2	ENSG00000266201	SS18L2P2	processed_pseudogene
52	ENSG00000008513	ST3GAL1	ENSG00000250656	RP11-453E17.2	processed_pseudogene
53	ENSG00000008710	PKD1	ENSG00000183458	RP11-958N24.1	unprocessed_pseudogene
53	ENSG00000008710	PKD1	ENSG00000205746	RP11-1212A22.1	unprocessed_pseudogene
53	ENSG00000008710	PKD1	ENSG00000227827	RP11-958N24.2	unprocessed_pseudogene
53	ENSG00000008710	PKD1	ENSG00000244257	PKD1P1	unprocessed_pseudogene
53	ENSG00000008710	PKD1	ENSG00000250251	PKD1P6	unprocessed_pseudogene
53	ENSG00000008710	PKD1	ENSG00000254681	RP11-1212A22.3	unprocessed_pseudogene
54	ENSG00000008988	RPS20	ENSG00000217041	RP11-346C16.1	processed_pseudogene
54	ENSG00000008988	RPS20	ENSG00000218198	RPS20P32	processed_pseudogene
54	ENSG00000008988	RPS20	ENSG00000219274	RPS20P2	processed_pseudogene
54	ENSG00000008988	RPS20	ENSG00000219529	AP000580.1	processed_pseudogene
54	ENSG00000008988	RPS20	ENSG00000223803	RP11-42D20.2	processed_pseudogene
54	ENSG00000008988	RPS20	ENSG00000227523	AC099535.3	processed_pseudogene
54	ENSG00000008988	RPS20	ENSG00000227836	AC008850.3	processed_pseudogene
54	ENSG00000008988	RPS20	ENSG00000228375	RP11-232A1.1	processed_pseudogene
54	ENSG00000008988	RPS20	ENSG00000228399	RP4-575N6.2	processed_pseudogene
54	ENSG00000008988	RPS20	ENSG00000228848	AC105402.2	processed_pseudogene
54	ENSG00000008988	RPS20	ENSG00000229559	RP1-153P14.3	processed_pseudogene
54	ENSG00000008988	RPS20	ENSG00000229761	RPS20P1	processed_pseudogene
54	ENSG00000008988	RPS20	ENSG00000231139	AC104843.4	unprocessed_pseudogene
54	ENSG00000008988	RPS20	ENSG00000231547	RP11-38O14.6	unprocessed_pseudogene
54	ENSG00000008988	RPS20	ENSG00000231747	AC079922.2	processed_pseudogene
54	ENSG00000008988	RPS20	ENSG00000233971	AC067950.1	processed_pseudogene
54	ENSG00000008988	RPS20	ENSG00000234683	RP5-837I24.5	processed_pseudogene
54	ENSG00000008988	RPS20	ENSG00000235685	RP11-126D17.1	processed_pseudogene
54	ENSG00000008988	RPS20	ENSG00000236862	RPS20P24	processed_pseudogene
54	ENSG00000008988	RPS20	ENSG00000236888	RP11-243M12.1	processed_pseudogene
54	ENSG00000008988	RPS20	ENSG00000237162	RP11-443F16.1	processed_pseudogene
54	ENSG00000008988	RPS20	ENSG00000237784	AC097713.5	processed_pseudogene
54	ENSG00000008988	RPS20	ENSG00000239218	RPS20P22	processed_pseudogene
54	ENSG00000008988	RPS20	ENSG00000239393	CTD-2301A4.1	processed_pseudogene
54	ENSG00000008988	RPS20	ENSG00000240739	RP11-69M1.1	unprocessed_pseudogene
54	ENSG00000008988	RPS20	ENSG00000240925	RPS20P31	processed_pseudogene
54	ENSG00000008988	RPS20	ENSG00000241828	RP11-277J24.1	processed_pseudogene
54	ENSG00000008988	RPS20	ENSG00000241907	CTB-46E9.1	processed_pseudogene
54	ENSG00000008988	RPS20	ENSG00000241942	RPS20P20	processed_pseudogene
54	ENSG00000008988	RPS20	ENSG00000242085	RPS20P33	processed_pseudogene
54	ENSG00000008988	RPS20	ENSG00000242399	KB-1434A12.1	processed_pseudogene
54	ENSG00000008988	RPS20	ENSG00000242737	RP11-562A8.1	processed_pseudogene
54	ENSG00000008988	RPS20	ENSG00000242963	RP11-143E21.1	processed_pseudogene
54	ENSG00000008988	RPS20	ENSG00000243802	RP11-390K5.1	processed_pseudogene
54	ENSG00000008988	RPS20	ENSG00000244086	CTD-2303K11.1	processed_pseudogene
54	ENSG00000008988	RPS20	ENSG00000244245	RP11-120B7.1	processed_pseudogene
54	ENSG00000008988	RPS20	ENSG00000244295	RPS20P21	processed_pseudogene
54	ENSG00000008988	RPS20	ENSG00000267661	RP11-820I16.2	processed_pseudogene
54	ENSG00000008988	RPS20	ENSG00000270357	RPS20P33	NA
55	ENSG00000009694	ODZ1	ENSG00000232599	RP1-161N10.1	processed_pseudogene
56	ENSG00000009780	FAM76A	ENSG00000250983	RP11-91K8.2	processed_pseudogene
57	ENSG00000009844	VTA1	ENSG00000253401	AF121898.2	processed_pseudogene
58	ENSG00000010244	ZNF207	ENSG00000233459	AC125238.2	processed_pseudogene
59	ENSG00000010292	NCAPD2	ENSG00000230356	AC005174.2	processed_pseudogene
60	ENSG00000010404	IDS	ENSG00000176289	IDSP1	unprocessed_pseudogene
61	ENSG00000010438	PRSS3	ENSG00000204982	RP11-255A11.7	unprocessed_pseudogene
61	ENSG00000010438	PRSS3	ENSG00000260474	PRSS3P3	NA
61	ENSG00000010438	PRSS3	ENSG00000261225	PRSS3P1	NA
62	ENSG00000010803	SCMH1	ENSG00000255505	RP11-485O14.1	processed_pseudogene
63	ENSG00000011007	TCEB3	ENSG00000235640	AC092646.1	processed_pseudogene
64	ENSG00000011009	LYPLA2	ENSG00000228285	LYPLA2P1	processed_pseudogene
64	ENSG00000011009	LYPLA2	ENSG00000232639	LYPLA2P1	NA
64	ENSG00000011009	LYPLA2	ENSG00000236604	RP11-159H20.2	processed_pseudogene
65	ENSG00000011052	NME2	ENSG00000123009	NME2P1	processed_pseudogene
65	ENSG00000011052	NME2	ENSG00000224443	AC006509.4	processed_pseudogene
65	ENSG00000011052	NME2	ENSG00000229338	RP11-92C4.4	processed_pseudogene
65	ENSG00000011052	NME2	ENSG00000233933	RP11-63P12.2	processed_pseudogene
65	ENSG00000011052	NME2	ENSG00000256346	RP11-72J9.1	processed_pseudogene
66	ENSG00000011114	BTBD7	ENSG00000203414	RP11-730A19.6	processed_pseudogene
66	ENSG00000011114	BTBD7	ENSG00000237618	RP11-381K7.2	processed_pseudogene
67	ENSG00000011201	KAL1	ENSG00000241859	KALP	unprocessed_pseudogene
68	ENSG00000011275	RNF216	ENSG00000196204	RNF216P1	unprocessed_pseudogene
69	ENSG00000011304	PTBP1	ENSG00000259078	CTD-2509G16.6	processed_pseudogene
70	ENSG00000011451	WIZ	ENSG00000255293	RP11-787P24.1	processed_pseudogene
71	ENSG00000012048	BRCA1	ENSG00000267595	RP11-242D8.2	unprocessed_pseudogene
72	ENSG00000013306	SLC25A39	ENSG00000226148	RP11-480I12.1	processed_pseudogene
72	ENSG00000013306	SLC25A39	ENSG00000257016	RP11-705C15.6	processed_pseudogene
73	ENSG00000013561	RNF14	ENSG00000223500	AC083862.6	processed_pseudogene
73	ENSG00000013561	RNF14	ENSG00000232915	AC097721.1	processed_pseudogene
73	ENSG00000013561	RNF14	ENSG00000238109	AC004893.10	processed_pseudogene
73	ENSG00000013561	RNF14	ENSG00000250594	RP11-433B3.1	processed_pseudogene
74	ENSG00000013573	DDX11	ENSG00000214826	DDX12P	unprocessed_pseudogene
74	ENSG00000013573	DDX11	ENSG00000233614	DDX11L10	unprocessed_pseudogene
74	ENSG00000013573	DDX11	ENSG00000236397	DDX11L2	unprocessed_pseudogene
75	ENSG00000013810	TACC3	ENSG00000254498	CTD-2119L1.1	processed_pseudogene
75	ENSG00000013810	TACC3	ENSG00000265188	RP11-835E18.4	processed_pseudogene
76	ENSG00000014641	MDH1	ENSG00000217585	RP1-13D10.5	processed_pseudogene
76	ENSG00000014641	MDH1	ENSG00000227427	RP1-49C23.1	processed_pseudogene
77	ENSG00000015479	MATR3	ENSG00000225858	RP1-172N19.3	processed_pseudogene
77	ENSG00000015479	MATR3	ENSG00000232952	RP11-90H3.1	processed_pseudogene
77	ENSG00000015479	MATR3	ENSG00000237897	RP11-90H3.2	processed_pseudogene
77	ENSG00000015479	MATR3	ENSG00000242140	RP11-262M14.2	processed_pseudogene
78	ENSG00000015592	STMN4	ENSG00000251440	RP11-425J20.2	processed_pseudogene
79	ENSG00000016602	CLCA4	ENSG00000153923	CLCA3P	unprocessed_pseudogene
80	ENSG00000017797	RALBP1	ENSG00000238029	AC012493.1	processed_pseudogene
80	ENSG00000017797	RALBP1	ENSG00000239880	RP11-420J11.1	processed_pseudogene
81	ENSG00000018610	CXorf56	ENSG00000233170	RP11-863K10.4	processed_pseudogene
82	ENSG00000020256	ZFP64	ENSG00000258491	ZFP64P1	processed_pseudogene
83	ENSG00000020922	MRE11A	ENSG00000242537	RP11-294L13.1	processed_pseudogene
84	ENSG00000021645	NRXN3	ENSG00000235617	XXbac-B476C20.10	unprocessed_pseudogene
85	ENSG00000022267	FHL1	ENSG00000244193	RP11-379K17.5	processed_pseudogene
86	ENSG00000022556	NLRP2	ENSG00000215174	RP13-487C10.1	NA
87	ENSG00000022840	RNF10	ENSG00000230182	AC090955.3	processed_pseudogene
88	ENSG00000022976	ZNF839	ENSG00000217896	ZNF839P1	processed_pseudogene
89	ENSG00000023041	ZDHHC6	ENSG00000271536	RP11-51I5.1	processed_pseudogene
90	ENSG00000023287	RB1CC1	ENSG00000249135	RP11-274E7.1	processed_pseudogene
91	ENSG00000023318	ERP44	ENSG00000251159	RP11-500G9.1	processed_pseudogene
91	ENSG00000023318	ERP44	ENSG00000253993	RP11-451O18.1	processed_pseudogene
92	ENSG00000023330	ALAS1	ENSG00000271272	RP11-510P12.1	processed_pseudogene
93	ENSG00000023734	STRAP	ENSG00000225402	AC010878.3	processed_pseudogene
93	ENSG00000023734	STRAP	ENSG00000234983	AC010132.11	processed_pseudogene
94	ENSG00000023839	ABCC2	ENSG00000243064	ABCC13	unprocessed_pseudogene
95	ENSG00000024526	DEPDC1	ENSG00000232486	RP11-18B3.2	processed_pseudogene
95	ENSG00000024526	DEPDC1	ENSG00000259358	RP11-456J20.1	processed_pseudogene
96	ENSG00000025156	HSF2	ENSG00000257350	RP11-616L12.4	processed_pseudogene
97	ENSG00000025293	PHF20	ENSG00000237005	HIGD1AP15	processed_pseudogene
97	ENSG00000025293	PHF20	ENSG00000258886	RP11-829H16.4	processed_pseudogene
98	ENSG00000025796	SEC63	ENSG00000228057	SEC63P1	processed_pseudogene
98	ENSG00000025796	SEC63	ENSG00000250416	SEC63P2	processed_pseudogene
99	ENSG00000026025	VIM	ENSG00000220548	RP11-162L10.1	processed_pseudogene
100	ENSG00000026297	RNASET2	ENSG00000233028	RP4-725G10.4	processed_pseudogene
101	ENSG00000027001	MIPEP	ENSG00000224783	MIPEPP2	processed_pseudogene
101	ENSG00000027001	MIPEP	ENSG00000225358	MIPEPP1	processed_pseudogene
101	ENSG00000027001	MIPEP	ENSG00000233325	MIPEPP3	unprocessed_pseudogene
102	ENSG00000027075	PRKCH	ENSG00000259502	RP11-643G16.3	processed_pseudogene
103	ENSG00000028203	VEZT	ENSG00000224072	RP11-75A9.3	processed_pseudogene
104	ENSG00000028310	BRD9	ENSG00000249908	CTD-2589H19.4	unprocessed_pseudogene
104	ENSG00000028310	BRD9	ENSG00000254736	RP11-867G23.9	processed_pseudogene
105	ENSG00000028839	TBPL1	ENSG00000224611	AC007919.18	processed_pseudogene
106	ENSG00000029363	BCLAF1	ENSG00000235920	AC073109.2	processed_pseudogene
106	ENSG00000029363	BCLAF1	ENSG00000248966	CTD-2089O24.1	processed_pseudogene
107	ENSG00000029993	HMGB3	ENSG00000213070	HMGB3P6	processed_pseudogene
107	ENSG00000029993	HMGB3	ENSG00000213301	HMGB3P11	processed_pseudogene
107	ENSG00000029993	HMGB3	ENSG00000213652	HMGB3P30	processed_pseudogene
107	ENSG00000029993	HMGB3	ENSG00000214288	HMGB3P13	processed_pseudogene
107	ENSG00000029993	HMGB3	ENSG00000217085	HMGB3P19	processed_pseudogene
107	ENSG00000029993	HMGB3	ENSG00000223656	HMGB3P10	processed_pseudogene
107	ENSG00000029993	HMGB3	ENSG00000225051	HMGB3P22	processed_pseudogene
107	ENSG00000029993	HMGB3	ENSG00000225336	HMGB3P1	processed_pseudogene
107	ENSG00000029993	HMGB3	ENSG00000226059	HMGB3P20	processed_pseudogene
107	ENSG00000029993	HMGB3	ENSG00000227096	HMGB3P8	processed_pseudogene
107	ENSG00000029993	HMGB3	ENSG00000229992	HMGB3P9	processed_pseudogene
107	ENSG00000029993	HMGB3	ENSG00000231470	HMGB3P2	processed_pseudogene
107	ENSG00000029993	HMGB3	ENSG00000231845	HMGB3P14	processed_pseudogene
107	ENSG00000029993	HMGB3	ENSG00000231929	HMGB3P31	processed_pseudogene
107	ENSG00000029993	HMGB3	ENSG00000235148	HMGB3P23	processed_pseudogene
107	ENSG00000029993	HMGB3	ENSG00000237642	HMGB3P5	processed_pseudogene
107	ENSG00000029993	HMGB3	ENSG00000248430	HMGB3P16	processed_pseudogene
107	ENSG00000029993	HMGB3	ENSG00000249400	HMGB3P17	processed_pseudogene
107	ENSG00000029993	HMGB3	ENSG00000250730	HMGB3P3	processed_pseudogene
107	ENSG00000029993	HMGB3	ENSG00000250897	HMGB3P15	processed_pseudogene
107	ENSG00000029993	HMGB3	ENSG00000254503	CTD-2521M24.4	processed_pseudogene
107	ENSG00000029993	HMGB3	ENSG00000259428	RP11-600F24.6	processed_pseudogene
108	ENSG00000030110	BAK1	ENSG00000175730	BAK1P1	processed_pseudogene
108	ENSG00000030110	BAK1	ENSG00000236616	BAK1P2	processed_pseudogene
109	ENSG00000033011	ALG1	ENSG00000226943	RP11-740N7.5	unprocessed_pseudogene
109	ENSG00000033011	ALG1	ENSG00000227620	RP11-119D9.3	unprocessed_pseudogene
109	ENSG00000033011	ALG1	ENSG00000238278	RP11-803B1.5	unprocessed_pseudogene
109	ENSG00000033011	ALG1	ENSG00000242017	RP11-111F10.3	processed_pseudogene
109	ENSG00000033011	ALG1	ENSG00000249889	AC145124.1	unprocessed_pseudogene
109	ENSG00000033011	ALG1	ENSG00000250268	RP11-1286E23.3	unprocessed_pseudogene
109	ENSG00000033011	ALG1	ENSG00000250794	RP11-351I21.2	unprocessed_pseudogene
109	ENSG00000033011	ALG1	ENSG00000251087	RP11-180A12.1	unprocessed_pseudogene
109	ENSG00000033011	ALG1	ENSG00000251271	AC226119.1	unprocessed_pseudogene
110	ENSG00000033050	ABCF2	ENSG00000228769	RP4-635O5.1	unprocessed_pseudogene
110	ENSG00000033050	ABCF2	ENSG00000242159	RP11-356O23.1	processed_pseudogene
111	ENSG00000034063	UHRF1	ENSG00000256663	RP11-424C20.2	processed_pseudogene
112	ENSG00000034510	TMSB10	ENSG00000228499	TMSB10P1	processed_pseudogene
112	ENSG00000034510	TMSB10	ENSG00000235211	TMSB10P2	processed_pseudogene
113	ENSG00000034713	GABARAPL2	ENSG00000254247	RP11-278I4.1	processed_pseudogene
114	ENSG00000035141	FAM136A	ENSG00000217178	RP11-9G10.1	processed_pseudogene
114	ENSG00000035141	FAM136A	ENSG00000227873	RP3-389A20.2	processed_pseudogene
114	ENSG00000035141	FAM136A	ENSG00000230634	RP5-996D20.3	processed_pseudogene
114	ENSG00000035141	FAM136A	ENSG00000232654	FAM136BP	processed_pseudogene
114	ENSG00000035141	FAM136A	ENSG00000232830	RP11-144C15.1	processed_pseudogene
114	ENSG00000035141	FAM136A	ENSG00000234470	DASS-23B5.2	NA
114	ENSG00000035141	FAM136A	ENSG00000250645	CTD-2228K2.1	processed_pseudogene
114	ENSG00000035141	FAM136A	ENSG00000270354	RP11-547M24.1	processed_pseudogene
114	ENSG00000035141	FAM136A	ENSG00000270587	RP11-51F16.9	processed_pseudogene
115	ENSG00000035687	ADSS	ENSG00000267312	RP11-1094M14.7	processed_pseudogene
116	ENSG00000036530	CYP46A1	ENSG00000237180	CYP46A4P	processed_pseudogene
117	ENSG00000036828	CASR	ENSG00000174930	AC067721.2	unitary_pseudogene
117	ENSG00000036828	CASR	ENSG00000235974	VN2R19P	unitary_pseudogene
117	ENSG00000036828	CASR	ENSG00000236541	VN2R9P	unitary_pseudogene
118	ENSG00000037241	RPL26L1	ENSG00000234450	AC005534.6	processed_pseudogene
118	ENSG00000037241	RPL26L1	ENSG00000241494	RP11-796G6.1	processed_pseudogene
118	ENSG00000037241	RPL26L1	ENSG00000244229	RP11-162A12.1	processed_pseudogene
118	ENSG00000037241	RPL26L1	ENSG00000250140	CTD-2517O10.5	processed_pseudogene
118	ENSG00000037241	RPL26L1	ENSG00000258632	RP11-354B3.1	processed_pseudogene
119	ENSG00000037897	METTL1	ENSG00000176812	RP11-629O4.1	processed_pseudogene
120	ENSG00000040199	PHLPP2	ENSG00000261017	RP11-3M1.3	processed_pseudogene
121	ENSG00000040341	STAU2	ENSG00000227581	RP13-140E4.1	processed_pseudogene
122	ENSG00000041357	PSMA4	ENSG00000220030	RP1-91N13.1	processed_pseudogene
123	ENSG00000041988	THAP3	ENSG00000243500	RP11-364B6.2	NA
124	ENSG00000042317	SPATA7	ENSG00000234522	RP11-572P18.2	unprocessed_pseudogene
125	ENSG00000042445	RETSAT	ENSG00000246575	AC093162.5	unprocessed_pseudogene
126	ENSG00000043093	DCUN1D1	ENSG00000220695	RP1-121G13.3	processed_pseudogene
127	ENSG00000044115	CTNNA1	ENSG00000249026	CTNNAP1	processed_pseudogene
128	ENSG00000044574	HSPA5	ENSG00000215895	RP11-334L9.1	processed_pseudogene
128	ENSG00000044574	HSPA5	ENSG00000250746	RP11-39C10.1	processed_pseudogene
129	ENSG00000046647	GEMIN8	ENSG00000223772	GEMIN8P3	processed_pseudogene
129	ENSG00000046647	GEMIN8	ENSG00000228175	GEMIN8P4	processed_pseudogene
129	ENSG00000046647	GEMIN8	ENSG00000259496	RP11-19J5.1	processed_pseudogene
129	ENSG00000046647	GEMIN8	ENSG00000260451	GEMIN8P2	processed_pseudogene
130	ENSG00000046651	OFD1	ENSG00000225287	OFD1P13Y	unprocessed_pseudogene
130	ENSG00000046651	OFD1	ENSG00000225466	OFD1P10Y	unprocessed_pseudogene
130	ENSG00000046651	OFD1	ENSG00000226011	OFD1P1Y	unprocessed_pseudogene
130	ENSG00000046651	OFD1	ENSG00000226611	OFD1P2Y	unprocessed_pseudogene
130	ENSG00000046651	OFD1	ENSG00000228212	OFD1P17	processed_pseudogene
130	ENSG00000046651	OFD1	ENSG00000229406	OFD1P4Y	unprocessed_pseudogene
130	ENSG00000046651	OFD1	ENSG00000230476	OFD1P9Y	unprocessed_pseudogene
130	ENSG00000046651	OFD1	ENSG00000231159	OFD1P8Y	unprocessed_pseudogene
130	ENSG00000046651	OFD1	ENSG00000231988	OFD1P3Y	unprocessed_pseudogene
130	ENSG00000046651	OFD1	ENSG00000232585	OFD1P12Y	unprocessed_pseudogene
130	ENSG00000046651	OFD1	ENSG00000234888	OFD1P15Y	unprocessed_pseudogene
130	ENSG00000046651	OFD1	ENSG00000235511	OFD1P18Y	unprocessed_pseudogene
130	ENSG00000046651	OFD1	ENSG00000237302	OFD1P11Y	unprocessed_pseudogene
130	ENSG00000046651	OFD1	ENSG00000238088	OFD1P7Y	unprocessed_pseudogene
130	ENSG00000046651	OFD1	ENSG00000240438	OFD1P5Y	unprocessed_pseudogene
130	ENSG00000046651	OFD1	ENSG00000242153	OFD1P6Y	unprocessed_pseudogene
131	ENSG00000046653	GPM6B	ENSG00000230458	GPM6BP1	unprocessed_pseudogene
131	ENSG00000046653	GPM6B	ENSG00000234121	GPM6BP3	processed_pseudogene
131	ENSG00000046653	GPM6B	ENSG00000236429	GPM6BP2	unprocessed_pseudogene
132	ENSG00000046774	MAGEC2	ENSG00000225469	RP3-406C18.2	unprocessed_pseudogene
133	ENSG00000047457	CP	ENSG00000240216	CPHL1P	unitary_pseudogene
133	ENSG00000047457	CP	ENSG00000253525	CTD-2114J12.1	processed_pseudogene
134	ENSG00000048140	TSPAN17	ENSG00000249887	RP11-457P14.6	processed_pseudogene
135	ENSG00000048471	SNX29	ENSG00000271699	SNX29P2	unprocessed_pseudogene
136	ENSG00000048544	MRPS10	ENSG00000232454	RP11-3J10.7	processed_pseudogene
136	ENSG00000048544	MRPS10	ENSG00000234325	AC024168.1	processed_pseudogene
136	ENSG00000048544	MRPS10	ENSG00000235378	RP1-190I16.2	processed_pseudogene
137	ENSG00000048828	FAM120A	ENSG00000232375	RP11-136C24.1	unprocessed_pseudogene
138	ENSG00000049449	RCN1	ENSG00000215477	RCN1P1	processed_pseudogene
139	ENSG00000049541	RFC2	ENSG00000224529	AC093698.4	processed_pseudogene
140	ENSG00000049656	CLPTM1L	ENSG00000271036	CLPTM1LP1	processed_pseudogene
141	ENSG00000049883	PTCD2	ENSG00000234256	RP11-399O19.6	processed_pseudogene
141	ENSG00000049883	PTCD2	ENSG00000258456	RP11-14J7.3	processed_pseudogene
142	ENSG00000050130	JKAMP	ENSG00000231491	RP11-71E22.1	processed_pseudogene
143	ENSG00000050327	ARHGEF5	ENSG00000204959	RP4-798C17.5	unprocessed_pseudogene
144	ENSG00000050344	NFE2L3	ENSG00000258381	RP11-737F10.1	processed_pseudogene
144	ENSG00000050344	NFE2L3	ENSG00000267497	NFE2L3P1	processed_pseudogene
145	ENSG00000050393	CCDC90A	ENSG00000242326	RP11-12N13.2	processed_pseudogene
146	ENSG00000050820	BCAR1	ENSG00000258397	RP11-173D3.2	processed_pseudogene
146	ENSG00000050820	BCAR1	ENSG00000258771	RP11-854K16.2	processed_pseudogene
147	ENSG00000051596	THOC3	ENSG00000170089	RP11-423H2.1	unprocessed_pseudogene
148	ENSG00000051620	HEBP2	ENSG00000235548	AC073551.1	processed_pseudogene
149	ENSG00000052802	MSMO1	ENSG00000224339	AL121578.5	processed_pseudogene
149	ENSG00000052802	MSMO1	ENSG00000250229	RP11-397D21.1	processed_pseudogene
150	ENSG00000053254	FOXN3	ENSG00000176318	RP5-1100E15.2	processed_pseudogene
151	ENSG00000053371	AKR7A2	ENSG00000224341	RP4-562J12.1	processed_pseudogene
151	ENSG00000053371	AKR7A2	ENSG00000229020	AKR7A2P1	processed_pseudogene
152	ENSG00000053372	MRTO4	ENSG00000249176	RP11-304F15.5	processed_pseudogene
153	ENSG00000053501	USE1	ENSG00000248755	RP11-384D10.1	processed_pseudogene
154	ENSG00000053524	MCF2L2	ENSG00000231982	RP11-573D15.1	unprocessed_pseudogene
155	ENSG00000054118	THRAP3	ENSG00000227339	THRAP3P1	processed_pseudogene
155	ENSG00000054118	THRAP3	ENSG00000259057	CTD-2343P13.1	processed_pseudogene
156	ENSG00000054356	PTPRN	ENSG00000232789	AC053503.2	unprocessed_pseudogene
157	ENSG00000055070	C1orf144	ENSG00000219500	RP11-15J23.1	processed_pseudogene
157	ENSG00000055070	C1orf144	ENSG00000256678	RP11-611O2.2	processed_pseudogene
158	ENSG00000055130	CUL1	ENSG00000251032	RP11-483H11.1	processed_pseudogene
159	ENSG00000055208	TAB2	ENSG00000223841	RP11-448K10.1	processed_pseudogene
160	ENSG00000055609	MLL3	ENSG00000187172	BAGE2	unprocessed_pseudogene
160	ENSG00000055609	MLL3	ENSG00000231448	RP11-763B22.9	NA
161	ENSG00000056050	C4orf27	ENSG00000215237	RP11-54D18.2	unprocessed_pseudogene
161	ENSG00000056050	C4orf27	ENSG00000248766	RP11-61K20.1	processed_pseudogene
161	ENSG00000056050	C4orf27	ENSG00000249157	RP11-229C3.4	processed_pseudogene
161	ENSG00000056050	C4orf27	ENSG00000253480	RP11-39H3.1	processed_pseudogene
162	ENSG00000056097	ZFR	ENSG00000233292	RP11-341B24.3	processed_pseudogene
162	ENSG00000056097	ZFR	ENSG00000234570	ZFRP1	processed_pseudogene
163	ENSG00000056998	GYG2	ENSG00000206159	GYG2P1	unprocessed_pseudogene
163	ENSG00000056998	GYG2	ENSG00000271580	RP11-536L3.4	processed_pseudogene
164	ENSG00000057294	PKP2	ENSG00000256913	RP1-102E24.6	processed_pseudogene
165	ENSG00000057608	GDI2	ENSG00000229165	GDI2P1	processed_pseudogene
165	ENSG00000057608	GDI2	ENSG00000233994	GDI2P2	processed_pseudogene
166	ENSG00000057935	MTA3	ENSG00000228937	AC005539.2	processed_pseudogene
167	ENSG00000058262	SEC61A1	ENSG00000242162	RP11-128A6.3	processed_pseudogene
168	ENSG00000058453	CROCC	ENSG00000080947	CROCCP3	unprocessed_pseudogene
168	ENSG00000058453	CROCC	ENSG00000186543	RP11-293F5.4	unprocessed_pseudogene
168	ENSG00000058453	CROCC	ENSG00000225769	CROCCP1	processed_pseudogene
168	ENSG00000058453	CROCC	ENSG00000227684	RP1-163M9.5	unprocessed_pseudogene
168	ENSG00000058453	CROCC	ENSG00000267899	CROCCP1	NA
169	ENSG00000058673	ZC3H11A	ENSG00000214558	RP11-74E24.2	processed_pseudogene
169	ENSG00000058673	ZC3H11A	ENSG00000215817	ZC3H11B	NA
170	ENSG00000058729	RIOK2	ENSG00000231296	RP1-39G22.4	processed_pseudogene
171	ENSG00000059122	FLYWCH1	ENSG00000239516	FLYWCH1P1	processed_pseudogene
172	ENSG00000060069	CTDP1	ENSG00000255194	RP11-437G21.2	NA
173	ENSG00000060138	CSDA	ENSG00000240002	YBX1P3	processed_pseudogene
173	ENSG00000060138	YBX3	ENSG00000261614	YBX3P1	processed_pseudogene
174	ENSG00000060656	PTPRU	ENSG00000225011	RP11-810H18.1	unprocessed_pseudogene
175	ENSG00000060688	SNRNP40	ENSG00000227709	RP11-118D22.3	processed_pseudogene
176	ENSG00000060762	BRP44L	ENSG00000238205	RP11-126D17.4	NA
177	ENSG00000061676	NCKAP1	ENSG00000237752	RP13-75G22.1	processed_pseudogene
178	ENSG00000061794	MRPS35	ENSG00000250830	MRPS35P2	processed_pseudogene
178	ENSG00000061794	MRPS35	ENSG00000270192	MRPS35P3	processed_pseudogene
179	ENSG00000062096	ARSF	ENSG00000232226	ARSFP1	unprocessed_pseudogene
180	ENSG00000062194	GPBP1	ENSG00000248387	RP11-781M16.1	processed_pseudogene
181	ENSG00000062370	ZNF285	ENSG00000018607	ZNF806	unprocessed_pseudogene
182	ENSG00000062485	CS	ENSG00000216352	RP11-486E2.1	processed_pseudogene
182	ENSG00000062485	CS	ENSG00000228872	AC096664.2	processed_pseudogene
182	ENSG00000062485	CS	ENSG00000241218	RP11-446H18.1	processed_pseudogene
183	ENSG00000062582	MRPS24	ENSG00000255533	RP11-326C3.4	processed_pseudogene
184	ENSG00000062598	ELMO2	ENSG00000259400	ELMO2P1	NA
185	ENSG00000062822	POLD1	ENSG00000217483	RP11-135M8__A.1	processed_pseudogene
186	ENSG00000063046	EIF4B	ENSG00000197258	EIF4BP6	processed_pseudogene
186	ENSG00000063046	EIF4B	ENSG00000224546	EIF4BP3	processed_pseudogene
186	ENSG00000063046	EIF4B	ENSG00000225031	EIF4BP7	processed_pseudogene
186	ENSG00000063046	EIF4B	ENSG00000228753	EIF4BP2	processed_pseudogene
186	ENSG00000063046	EIF4B	ENSG00000229572	EIF4BP4	processed_pseudogene
186	ENSG00000063046	EIF4B	ENSG00000237294	EIF4BP9	processed_pseudogene
186	ENSG00000063046	EIF4B	ENSG00000243918	EIF4BP8	processed_pseudogene
186	ENSG00000063046	EIF4B	ENSG00000259019	RP11-305B6.2	processed_pseudogene
186	ENSG00000063046	EIF4B	ENSG00000261336	EIF4BP5	processed_pseudogene
187	ENSG00000063177	RPL18	ENSG00000212695	RP11-134K1.2	processed_pseudogene
187	ENSG00000063177	RPL18	ENSG00000213307	RPL18P11	processed_pseudogene
187	ENSG00000063177	RPL18	ENSG00000213661	RP11-510I6.2	processed_pseudogene
187	ENSG00000063177	RPL18	ENSG00000214359	RPL18P10	processed_pseudogene
187	ENSG00000063177	RPL18	ENSG00000224469	AC009517.2	processed_pseudogene
187	ENSG00000063177	RPL18	ENSG00000227514	RP11-709P2.1	processed_pseudogene
187	ENSG00000063177	RPL18	ENSG00000228664	RP11-416K24.1	processed_pseudogene
187	ENSG00000063177	RPL18	ENSG00000234985	RP11-3L10.3	processed_pseudogene
187	ENSG00000063177	RPL18	ENSG00000240311	LA16c-306E5.1	processed_pseudogene
187	ENSG00000063177	RPL18	ENSG00000240975	RP11-313M3.1	processed_pseudogene
187	ENSG00000063177	RPL18	ENSG00000241385	RP11-25D10.1	processed_pseudogene
187	ENSG00000063177	RPL18	ENSG00000242417	RP11-286B5.1	processed_pseudogene
187	ENSG00000063177	RPL18	ENSG00000242444	RP11-320N7.1	processed_pseudogene
187	ENSG00000063177	RPL18	ENSG00000244485	RP11-150D5.1	processed_pseudogene
187	ENSG00000063177	RPL18	ENSG00000249278	RP11-688H10.1	processed_pseudogene
187	ENSG00000063177	RPL18	ENSG00000259160	RP11-973N13.5	processed_pseudogene
188	ENSG00000063978	RNF4	ENSG00000227934	RP11-423F24.3	processed_pseudogene
189	ENSG00000064199	SPA17	ENSG00000236797	SPA17P1	processed_pseudogene
190	ENSG00000064309	CDON	ENSG00000227120	AC009238.7	processed_pseudogene
190	ENSG00000064309	CDON	ENSG00000233275	AC009238.8	processed_pseudogene
190	ENSG00000064309	CDON	ENSG00000235959	AC009237.17	processed_pseudogene
190	ENSG00000064309	CDON	ENSG00000236750	AC009237.16	processed_pseudogene
190	ENSG00000064309	CDON	ENSG00000254412	RP11-107P7.6	processed_pseudogene
190	ENSG00000064309	CDON	ENSG00000254785	RP11-81M19.1	unprocessed_pseudogene
190	ENSG00000064309	CDON	ENSG00000254818	RP11-529A4.4	unprocessed_pseudogene
190	ENSG00000064309	CDON	ENSG00000255540	RP11-313I2.5	processed_pseudogene
191	ENSG00000064419	TNPO3	ENSG00000216913	RP4-753D5.3	processed_pseudogene
191	ENSG00000064419	TNPO3	ENSG00000271686	CTD-2230M5.3	processed_pseudogene
192	ENSG00000064666	CNN2	ENSG00000213149	CNN2P9	processed_pseudogene
192	ENSG00000064666	CNN2	ENSG00000213355	CNN2P8	processed_pseudogene
192	ENSG00000064666	CNN2	ENSG00000213816	CNN2P4	processed_pseudogene
192	ENSG00000064666	CNN2	ENSG00000213854	CNN2P6	processed_pseudogene
192	ENSG00000064666	CNN2	ENSG00000215562	CNN2P7	processed_pseudogene
192	ENSG00000064666	CNN2	ENSG00000227069	CNN2P2	processed_pseudogene
192	ENSG00000064666	CNN2	ENSG00000227201	CNN2P1	processed_pseudogene
192	ENSG00000064666	CNN2	ENSG00000232223	CNN2P10	processed_pseudogene
192	ENSG00000064666	CNN2	ENSG00000233414	CNN2P5	NA
192	ENSG00000064666	CNN2	ENSG00000235832	CNN2P3	processed_pseudogene
192	ENSG00000064666	CNN2	ENSG00000237383	CNN2P11	processed_pseudogene
192	ENSG00000064666	CNN2	ENSG00000259477	RP11-86K22.1	processed_pseudogene
192	ENSG00000064666	CNN2	ENSG00000260860	RP11-615I2.3	processed_pseudogene
193	ENSG00000064763	FAR2	ENSG00000178162	AC140481.1	unprocessed_pseudogene
193	ENSG00000064763	FAR2	ENSG00000180178	AC018865.8	unprocessed_pseudogene
193	ENSG00000064763	FAR2	ENSG00000231431	AC131180.4	unprocessed_pseudogene
193	ENSG00000064763	FAR2	ENSG00000240253	AC140481.7	unprocessed_pseudogene
193	ENSG00000064763	FAR2	ENSG00000257142	RP11-536C10.19	unprocessed_pseudogene
193	ENSG00000064763	FAR2	ENSG00000257493	RP11-536C10.20	unprocessed_pseudogene
193	ENSG00000064763	FAR2	ENSG00000257644	RP11-536C10.13	unprocessed_pseudogene
193	ENSG00000064763	FAR2	ENSG00000257672	RP11-536C10.17	processed_pseudogene
193	ENSG00000064763	FAR2	ENSG00000257751	RP11-536C10.21	processed_pseudogene
193	ENSG00000064763	FAR2	ENSG00000258076	RP11-536C10.14	processed_pseudogene
194	ENSG00000064995	TAF11	ENSG00000185041	RP11-321E2.6	NA
194	ENSG00000064995	TAF11	ENSG00000248160	RP11-432M8.14	processed_pseudogene
194	ENSG00000064995	TAF11	ENSG00000248337	RP11-432M8.18	processed_pseudogene
194	ENSG00000064995	TAF11	ENSG00000248542	RP11-432M8.16	processed_pseudogene
194	ENSG00000064995	TAF11	ENSG00000248861	RP11-321E2.2	NA
194	ENSG00000064995	TAF11	ENSG00000249156	RP11-432M8.9	NA
194	ENSG00000064995	TAF11	ENSG00000249282	RP11-432M8.6	processed_pseudogene
194	ENSG00000064995	TAF11	ENSG00000249329	RP11-432M8.5	NA
194	ENSG00000064995	TAF11	ENSG00000249339	RP11-321E2.7	NA
194	ENSG00000064995	TAF11	ENSG00000249357	RP11-432M8.8	NA
194	ENSG00000064995	TAF11	ENSG00000249427	RP11-432M8.4	NA
194	ENSG00000064995	TAF11	ENSG00000249666	RP11-432M8.12	NA
194	ENSG00000064995	TAF11	ENSG00000250055	RP11-321E2.8	NA
194	ENSG00000064995	TAF11	ENSG00000250296	RP11-321E2.9	NA
194	ENSG00000064995	TAF11	ENSG00000250558	RP11-432M8.3	NA
194	ENSG00000064995	TAF11	ENSG00000250667	RP11-321E2.12	processed_pseudogene
194	ENSG00000064995	TAF11	ENSG00000250782	RP11-432M8.13	NA
194	ENSG00000064995	TAF11	ENSG00000250807	RP11-432M8.2	NA
194	ENSG00000064995	TAF11	ENSG00000251304	RP11-321E2.5	NA
195	ENSG00000065150	IPO5	ENSG00000269837	RP11-15H20.5	processed_pseudogene
196	ENSG00000065154	OAT	ENSG00000223958	RP11-552J9.12	processed_pseudogene
196	ENSG00000065154	OAT	ENSG00000225055	RP11-344N17.9	processed_pseudogene
196	ENSG00000065154	OAT	ENSG00000225397	RP11-552J9.13	processed_pseudogene
196	ENSG00000065154	OAT	ENSG00000226971	AF196972.4	processed_pseudogene
196	ENSG00000065154	OAT	ENSG00000228354	RP11-552J9.9	processed_pseudogene
196	ENSG00000065154	OAT	ENSG00000229620	AF196972.2	NA
196	ENSG00000065154	OAT	ENSG00000229662	RP11-552E4.5	processed_pseudogene
196	ENSG00000065154	OAT	ENSG00000229826	RP11-552J9.14	processed_pseudogene
196	ENSG00000065154	OAT	ENSG00000231489	AF196972.10	processed_pseudogene
196	ENSG00000065154	OAT	ENSG00000231603	RP11-344N17.12	NA
196	ENSG00000065154	OAT	ENSG00000233139	RP11-38O23.4	processed_pseudogene
196	ENSG00000065154	OAT	ENSG00000234391	RP11-344N17.6	processed_pseudogene
196	ENSG00000065154	OAT	ENSG00000234448	RP11-344N17.13	processed_pseudogene
196	ENSG00000065154	OAT	ENSG00000234780	RP11-552E4.2	processed_pseudogene
196	ENSG00000065154	OAT	ENSG00000234792	RP11-552J9.6	processed_pseudogene
196	ENSG00000065154	OAT	ENSG00000238127	RP11-552J9.15	NA
197	ENSG00000065427	KARS	ENSG00000229696	KARSP1	processed_pseudogene
197	ENSG00000065427	KARS	ENSG00000230371	KARSP2	processed_pseudogene
197	ENSG00000065427	KARS	ENSG00000262962	KARSP3	unprocessed_pseudogene
198	ENSG00000065518	NDUFB4	ENSG00000124399	RP11-663P9.2	processed_pseudogene
198	ENSG00000065518	NDUFB4	ENSG00000217718	AC064847.4	processed_pseudogene
198	ENSG00000065518	NDUFB4	ENSG00000223663	RP5-890O3.3	processed_pseudogene
198	ENSG00000065518	NDUFB4	ENSG00000225428	AC108479.1	processed_pseudogene
198	ENSG00000065518	NDUFB4	ENSG00000226114	AC111200.8	processed_pseudogene
198	ENSG00000065518	NDUFB4	ENSG00000231096	AC015726.1	processed_pseudogene
198	ENSG00000065518	NDUFB4	ENSG00000232880	RP3-453C12.8	processed_pseudogene
198	ENSG00000065518	NDUFB4	ENSG00000235258	AC115115.3	processed_pseudogene
198	ENSG00000065518	NDUFB4	ENSG00000242510	RP11-223D18.1	processed_pseudogene
198	ENSG00000065518	NDUFB4	ENSG00000249754	RP11-425I13.2	processed_pseudogene
198	ENSG00000065518	NDUFB4	ENSG00000251306	CTD-2085F10.1	processed_pseudogene
198	ENSG00000065518	NDUFB4	ENSG00000259374	RP11-736N17.4	processed_pseudogene
199	ENSG00000065534	MYLK	ENSG00000228868	MYLKP1	unprocessed_pseudogene
199	ENSG00000065534	MYLK	ENSG00000242001	GS1-388B5.1	processed_pseudogene
200	ENSG00000065559	MAP2K4	ENSG00000269904	RP11-456E1.3	processed_pseudogene
201	ENSG00000065911	MTHFD2	ENSG00000181260	RP11-145M9.3	processed_pseudogene
201	ENSG00000065911	MTHFD2	ENSG00000217169	RP11-76H14.4	processed_pseudogene
201	ENSG00000065911	MTHFD2	ENSG00000231112	RP1-191J18.3	processed_pseudogene
201	ENSG00000065911	MTHFD2	ENSG00000244681	RP11-219E24.1	processed_pseudogene
201	ENSG00000065911	MTHFD2	ENSG00000249266	CTD-2156G10.2	processed_pseudogene
201	ENSG00000065911	MTHFD2	ENSG00000251253	RP11-686G17.1	processed_pseudogene
202	ENSG00000065923	SLC9A7	ENSG00000227417	RP11-397P13.6	processed_pseudogene
202	ENSG00000065923	SLC9A7	ENSG00000227825	SLC9A7P1	processed_pseudogene
203	ENSG00000065978	YBX1	ENSG00000213188	YBX1P4	processed_pseudogene
203	ENSG00000065978	YBX1	ENSG00000213539	YBX1P6	processed_pseudogene
203	ENSG00000065978	YBX1	ENSG00000213866	YBX1P10	processed_pseudogene
203	ENSG00000065978	YBX1	ENSG00000224861	YBX1P1	processed_pseudogene
203	ENSG00000065978	YBX1	ENSG00000226048	YBX1P8	processed_pseudogene
203	ENSG00000065978	YBX1	ENSG00000231167	YBX1P2	processed_pseudogene
203	ENSG00000065978	YBX1	ENSG00000232349	YBX1P7	processed_pseudogene
203	ENSG00000065978	YBX1	ENSG00000236994	YBX1P9	processed_pseudogene
203	ENSG00000065978	YBX1	ENSG00000251108	YBX1P5	processed_pseudogene
203	ENSG00000065978	YBX1	ENSG00000259394	RP11-244F12.1	processed_pseudogene
203	ENSG00000065978	YBX1	ENSG00000270799	RP11-451F14.1	processed_pseudogene
204	ENSG00000066136	NFYC	ENSG00000224887	RP11-276H19.4	processed_pseudogene
204	ENSG00000066136	NFYC	ENSG00000233880	RP11-497J7.2	processed_pseudogene
204	ENSG00000066136	NFYC	ENSG00000254491	RP11-145O15.2	processed_pseudogene
205	ENSG00000066230	SLC9A3	ENSG00000226631	SLC9A3P3	processed_pseudogene
205	ENSG00000066230	SLC9A3	ENSG00000237393	SLC9A3P4	NA
205	ENSG00000066230	SLC9A3	ENSG00000238125	SLC9A3P2	processed_pseudogene
205	ENSG00000066230	SLC9A3	ENSG00000272228	SLC9A3P3	NA
206	ENSG00000066294	CD84	ENSG00000224978	RP13-228J13.9	processed_pseudogene
207	ENSG00000066427	ATXN3	ENSG00000253107	CTD-2544L4.1	processed_pseudogene
207	ENSG00000066427	ATXN3	ENSG00000258639	RP11-10A2.1	processed_pseudogene
208	ENSG00000066455	GOLGA5	ENSG00000251215	CTD-2317K6.1	processed_pseudogene
209	ENSG00000066557	LRRC40	ENSG00000270421	RP11-351O1.4	processed_pseudogene
210	ENSG00000066651	TRMT11	ENSG00000233388	RP4-569D19.5	processed_pseudogene
211	ENSG00000066654	THUMPD1	ENSG00000215317	THUMPD1P1	processed_pseudogene
212	ENSG00000066855	MTFR1	ENSG00000231356	RP13-238N7.2	processed_pseudogene
213	ENSG00000066926	FECH	ENSG00000235534	FECHP1	processed_pseudogene
214	ENSG00000067048	DDX3Y	ENSG00000232928	DDX3YP1	processed_pseudogene
215	ENSG00000067064	IDI1	ENSG00000231071	RP5-1068H6.1	processed_pseudogene
215	ENSG00000067064	IDI1	ENSG00000237939	AC097523.3	processed_pseudogene
215	ENSG00000067064	IDI1	ENSG00000253654	CTD-2210A23.1	processed_pseudogene
216	ENSG00000067066	SP100	ENSG00000270287	RP11-118H4.3	processed_pseudogene
217	ENSG00000067177	PHKA1	ENSG00000232882	PHKA1P1	processed_pseudogene
218	ENSG00000067225	PKM2	ENSG00000215057	RP3-380B8.1	processed_pseudogene
218	ENSG00000067225	PKM2	ENSG00000220563	RP11-33E24.1	processed_pseudogene
218	ENSG00000067225	PKM2	ENSG00000235892	RP11-133K18.1	processed_pseudogene
218	ENSG00000067225	PKM2	ENSG00000236480	RP11-343L14.2	processed_pseudogene
218	ENSG00000067225	PKM2	ENSG00000254023	RP11-410F13.2	processed_pseudogene
219	ENSG00000067248	DHX29	ENSG00000230987	RP11-113I24.1	processed_pseudogene
220	ENSG00000067560	RHOA	ENSG00000219867	RP11-40G16.1	processed_pseudogene
221	ENSG00000067704	IARS2	ENSG00000251563	AF121898.1	processed_pseudogene
222	ENSG00000067829	IDH3G	ENSG00000225477	CTD-2302A16.2	processed_pseudogene
223	ENSG00000067900	ROCK1	ENSG00000263006	ROCK1P1	unprocessed_pseudogene
224	ENSG00000067992	PDK3	ENSG00000258962	RP11-747H7.1	processed_pseudogene
225	ENSG00000068078	FGFR3	ENSG00000226164	FGFR3P6	processed_pseudogene
225	ENSG00000068078	FGFR3	ENSG00000228982	RP11-107G24.3	unprocessed_pseudogene
225	ENSG00000068078	FGFR3	ENSG00000230994	FGFR3P1	processed_pseudogene
225	ENSG00000068078	FGFR3	ENSG00000260984	FGFR3P5	unprocessed_pseudogene
226	ENSG00000068305	MEF2A	ENSG00000224620	MEF2AP1	processed_pseudogene
227	ENSG00000068354	TBC1D25	ENSG00000230607	AC005722.4	processed_pseudogene
228	ENSG00000068489	PRR11	ENSG00000271162	RP1-57E3.1	processed_pseudogene
229	ENSG00000068796	KIF2A	ENSG00000235274	RP1-107N3.1	processed_pseudogene
230	ENSG00000068831	RASGRP2	ENSG00000249472	RP11-1267H10.2	processed_pseudogene
231	ENSG00000068885	IFT80	ENSG00000259619	RP11-390M11.1	processed_pseudogene
232	ENSG00000068912	ERLEC1	ENSG00000240755	ERLEC1P1	processed_pseudogene
233	ENSG00000069018	TRPC7	ENSG00000249363	CTB-78O21.1	processed_pseudogene
234	ENSG00000069122	GPR116	ENSG00000204818	BX649563.4	unprocessed_pseudogene
234	ENSG00000069122	GPR116	ENSG00000225679	RP11-216M21.6	NA
234	ENSG00000069122	GPR116	ENSG00000227582	RP11-262H14.7	processed_pseudogene
235	ENSG00000069275	NUCKS1	ENSG00000232864	CTD-2090I13.2	processed_pseudogene
236	ENSG00000069345	DNAJA2	ENSG00000220204	RP1-53C18.3	processed_pseudogene
237	ENSG00000069509	FUNDC1	ENSG00000219992	RP11-420L9.2	processed_pseudogene
237	ENSG00000069509	FUNDC1	ENSG00000255342	RP11-762B21.5	processed_pseudogene
238	ENSG00000069764	PLA2G10	ENSG00000243378	RP11-646E18.3	processed_pseudogene
238	ENSG00000069764	PLA2G10	ENSG00000254609	RP11-719K4.3	unprocessed_pseudogene
238	ENSG00000069764	PLA2G10	ENSG00000255037	RP11-680G24.1	unprocessed_pseudogene
238	ENSG00000069764	PLA2G10	ENSG00000257506	RP11-231C14.5	unprocessed_pseudogene
238	ENSG00000069764	PLA2G10	ENSG00000260908	CTB-134H23.3	unprocessed_pseudogene
238	ENSG00000069764	PLA2G10	ENSG00000261145	RP11-296I10.5	processed_pseudogene
238	ENSG00000069764	PLA2G10	ENSG00000261181	RP11-467M13.2	unprocessed_pseudogene
238	ENSG00000069764	PLA2G10	ENSG00000261203	RP11-347C12.8	unprocessed_pseudogene
238	ENSG00000069764	PLA2G10	ENSG00000261419	RP11-57A19.4	unprocessed_pseudogene
238	ENSG00000069764	PLA2G10	ENSG00000267794	RP11-677O4.5	processed_pseudogene
239	ENSG00000069849	ATP1B3	ENSG00000259016	CTD-2335L22.6	processed_pseudogene
239	ENSG00000069849	ATP1B3	ENSG00000271707	ATP1B3P1	processed_pseudogene
240	ENSG00000069956	MAPK6	ENSG00000206144	RP11-400K9.2	processed_pseudogene
240	ENSG00000069956	MAPK6	ENSG00000215179	MAPK6PS4	processed_pseudogene
240	ENSG00000069956	MAPK6	ENSG00000223488	MAPK6PS2	processed_pseudogene
240	ENSG00000069956	MAPK6	ENSG00000226389	RP11-507K13.4	processed_pseudogene
240	ENSG00000069956	MAPK6	ENSG00000237263	MAPK6PS3	processed_pseudogene
240	ENSG00000069956	MAPK6	ENSG00000254185	RP11-419L20.2	processed_pseudogene
241	ENSG00000070367	EXOC5	ENSG00000180673	RP11-323K3.1	processed_pseudogene
242	ENSG00000070423	RNF126	ENSG00000261192	RNF126P1	processed_pseudogene
243	ENSG00000070501	POLB	ENSG00000249368	RP11-782K4.1	processed_pseudogene
244	ENSG00000070610	GBA2	ENSG00000254131	RP11-1007J8.1	processed_pseudogene
245	ENSG00000070669	ASNS	ENSG00000226744	AC079781.5	processed_pseudogene
245	ENSG00000070669	ASNS	ENSG00000229683	ASNSP5	NA
245	ENSG00000070669	ASNS	ENSG00000236554	ASNSP3	processed_pseudogene
245	ENSG00000070669	ASNS	ENSG00000248498	ASNSP1	unprocessed_pseudogene
245	ENSG00000070669	ASNS	ENSG00000251470	ASNSP4	unprocessed_pseudogene
245	ENSG00000070669	ASNS	ENSG00000259848	AC097374.2	unprocessed_pseudogene
246	ENSG00000070718	AP3M2	ENSG00000236998	RP11-203L2.3	processed_pseudogene
247	ENSG00000070729	CNGB1	ENSG00000253486	RP11-726G23.7	NA
248	ENSG00000070731	ST6GALNAC2	ENSG00000228902	AC016908.2	processed_pseudogene
249	ENSG00000070756	PABPC1	ENSG00000198526	PABPC1P2	processed_pseudogene
249	ENSG00000070756	PABPC1	ENSG00000219391	AC019129.1	processed_pseudogene
249	ENSG00000070756	PABPC1	ENSG00000227249	AC000374.1	processed_pseudogene
249	ENSG00000070756	PABPC1	ENSG00000227497	PABPC1P6	processed_pseudogene
249	ENSG00000070756	PABPC1	ENSG00000228755	PABPC1P8	processed_pseudogene
249	ENSG00000070756	PABPC1	ENSG00000228810	PABPC1P11	processed_pseudogene
249	ENSG00000070756	PABPC1	ENSG00000229658	PABPC1P9	unprocessed_pseudogene
249	ENSG00000070756	PABPC1	ENSG00000230673	PABPC1P3	processed_pseudogene
249	ENSG00000070756	PABPC1	ENSG00000231707	PABPC1P1	processed_pseudogene
249	ENSG00000070756	PABPC1	ENSG00000239443	PABPC1P10	processed_pseudogene
249	ENSG00000070756	PABPC1	ENSG00000250568	RP11-333E13.2	processed_pseudogene
249	ENSG00000070756	PABPC1	ENSG00000250651	PABPC1P7	processed_pseudogene
249	ENSG00000070756	PABPC1	ENSG00000255642	RP11-415I12.6	processed_pseudogene
249	ENSG00000070756	PABPC1	ENSG00000260307	PABPC1P13	processed_pseudogene
249	ENSG00000070756	PABPC1	ENSG00000270455	PABPC1P5	processed_pseudogene
250	ENSG00000070831	CDC42	ENSG00000225018	RP11-419M24.5	processed_pseudogene
250	ENSG00000070831	CDC42	ENSG00000227499	RP11-419M24.4	processed_pseudogene
250	ENSG00000070831	CDC42	ENSG00000234844	RP11-310H4.5	processed_pseudogene
250	ENSG00000070831	CDC42	ENSG00000234933	CDC42P1	processed_pseudogene
250	ENSG00000070831	CDC42	ENSG00000237350	RP11-800K23.2	processed_pseudogene
250	ENSG00000070831	CDC42	ENSG00000237982	RP11-815I22.1	processed_pseudogene
250	ENSG00000070831	CDC42	ENSG00000249965	RAC1P5	processed_pseudogene
250	ENSG00000070831	CDC42	ENSG00000253439	CTC-209H22.2	processed_pseudogene
250	ENSG00000070831	CDC42	ENSG00000253971	RP11-273G15.1	processed_pseudogene
251	ENSG00000071082	RPL31	ENSG00000179131	RP11-458F8.3	processed_pseudogene
251	ENSG00000071082	RPL31	ENSG00000205767	CTD-2302E22.1	processed_pseudogene
251	ENSG00000071082	RPL31	ENSG00000213075	RPL31P11	processed_pseudogene
251	ENSG00000071082	RPL31	ENSG00000213291	RP11-420H19.3	processed_pseudogene
251	ENSG00000071082	RPL31	ENSG00000213302	RP11-560I19.2	processed_pseudogene
251	ENSG00000071082	RPL31	ENSG00000213470	RP11-972K6.1	processed_pseudogene
251	ENSG00000071082	RPL31	ENSG00000213557	RP11-240E2.2	processed_pseudogene
251	ENSG00000071082	RPL31	ENSG00000213598	RP11-112J1.1	processed_pseudogene
251	ENSG00000071082	RPL31	ENSG00000213657	RP11-346D6.4	processed_pseudogene
251	ENSG00000071082	RPL31	ENSG00000213849	AC104306.1	processed_pseudogene
251	ENSG00000071082	RPL31	ENSG00000213896	RP11-546M4.1	processed_pseudogene
251	ENSG00000071082	RPL31	ENSG00000213942	RP1-102E24.1	processed_pseudogene
251	ENSG00000071082	RPL31	ENSG00000214326	RPL31P1	processed_pseudogene
251	ENSG00000071082	RPL31	ENSG00000216642	RP1-95L4.3	processed_pseudogene
251	ENSG00000071082	RPL31	ENSG00000216902	RP1-161C16.1	processed_pseudogene
251	ENSG00000071082	RPL31	ENSG00000218049	RP11-96J19.2	processed_pseudogene
251	ENSG00000071082	RPL31	ENSG00000219355	RPL31P52	processed_pseudogene
251	ENSG00000071082	RPL31	ENSG00000219863	RP3-483K16.3	processed_pseudogene
251	ENSG00000071082	RPL31	ENSG00000224545	AC008264.4	processed_pseudogene
251	ENSG00000071082	RPL31	ENSG00000225352	RPL31P53	processed_pseudogene
251	ENSG00000071082	RPL31	ENSG00000227207	RP11-292O17.1	processed_pseudogene
251	ENSG00000071082	RPL31	ENSG00000227309	AC140076.1	processed_pseudogene
251	ENSG00000071082	RPL31	ENSG00000227433	AC069213.4	processed_pseudogene
251	ENSG00000071082	RPL31	ENSG00000228438	RP5-859I17.2	processed_pseudogene
251	ENSG00000071082	RPL31	ENSG00000228646	RP11-554K11.1	processed_pseudogene
251	ENSG00000071082	RPL31	ENSG00000229756	RPL31P20	processed_pseudogene
251	ENSG00000071082	RPL31	ENSG00000229865	RPL31P54	processed_pseudogene
251	ENSG00000071082	RPL31	ENSG00000229949	AC005094.2	processed_pseudogene
251	ENSG00000071082	RPL31	ENSG00000230702	RP11-681L4.1	processed_pseudogene
251	ENSG00000071082	RPL31	ENSG00000230837	RPL31P2	processed_pseudogene
251	ENSG00000071082	RPL31	ENSG00000231316	RP11-134L4.2	processed_pseudogene
251	ENSG00000071082	RPL31	ENSG00000231359	AC072052.7	processed_pseudogene
251	ENSG00000071082	RPL31	ENSG00000231788	RPL31P50	processed_pseudogene
251	ENSG00000071082	RPL31	ENSG00000232083	AC109327.1	processed_pseudogene
251	ENSG00000071082	RPL31	ENSG00000232430	AC105396.3	processed_pseudogene
251	ENSG00000071082	RPL31	ENSG00000232612	GS1-18A18.3	processed_pseudogene
251	ENSG00000071082	RPL31	ENSG00000232627	AC021876.4	processed_pseudogene
251	ENSG00000071082	RPL31	ENSG00000233159	AC007390.4	processed_pseudogene
251	ENSG00000071082	RPL31	ENSG00000233318	RP11-573G6.2	processed_pseudogene
251	ENSG00000071082	RPL31	ENSG00000233541	RPL31P47	processed_pseudogene
251	ENSG00000071082	RPL31	ENSG00000235225	AC016712.2	processed_pseudogene
251	ENSG00000071082	RPL31	ENSG00000235328	AC006946.12	processed_pseudogene
251	ENSG00000071082	RPL31	ENSG00000236425	AC090018.1	processed_pseudogene
251	ENSG00000071082	RPL31	ENSG00000236735	RPL31P63	processed_pseudogene
251	ENSG00000071082	RPL31	ENSG00000237083	RP11-132E11.4	processed_pseudogene
251	ENSG00000071082	RPL31	ENSG00000237929	RPL31P3	processed_pseudogene
251	ENSG00000071082	RPL31	ENSG00000237930	AC007563.4	processed_pseudogene
251	ENSG00000071082	RPL31	ENSG00000239261	RPL31P41	processed_pseudogene
251	ENSG00000071082	RPL31	ENSG00000239988	CTC-263F14.1	processed_pseudogene
251	ENSG00000071082	RPL31	ENSG00000240364	RP11-838N2.1	processed_pseudogene
251	ENSG00000071082	RPL31	ENSG00000240484	RP11-386M24.1	processed_pseudogene
251	ENSG00000071082	RPL31	ENSG00000240760	RPL31P56	processed_pseudogene
251	ENSG00000071082	RPL31	ENSG00000241170	RP11-147I3.1	processed_pseudogene
251	ENSG00000071082	RPL31	ENSG00000241281	RP11-364M6.1	processed_pseudogene
251	ENSG00000071082	RPL31	ENSG00000241400	RP11-764I5.1	processed_pseudogene
251	ENSG00000071082	RPL31	ENSG00000241680	RPL31P49	processed_pseudogene
251	ENSG00000071082	RPL31	ENSG00000241853	RP11-147K6.1	processed_pseudogene
251	ENSG00000071082	RPL31	ENSG00000241991	RP11-95I19.2	processed_pseudogene
251	ENSG00000071082	RPL31	ENSG00000242295	RP11-522B15.1	processed_pseudogene
251	ENSG00000071082	RPL31	ENSG00000242768	RP11-556G22.1	processed_pseudogene
251	ENSG00000071082	RPL31	ENSG00000243053	AC010761.3	processed_pseudogene
251	ENSG00000071082	RPL31	ENSG00000243164	RP11-166B14.1	processed_pseudogene
251	ENSG00000071082	RPL31	ENSG00000243297	CTD-2525J15.1	processed_pseudogene
251	ENSG00000071082	RPL31	ENSG00000244740	RP11-463H24.1	processed_pseudogene
251	ENSG00000071082	RPL31	ENSG00000253175	RP11-267M23.6	processed_pseudogene
251	ENSG00000071082	RPL31	ENSG00000253964	RPL31P40	processed_pseudogene
251	ENSG00000071082	RPL31	ENSG00000256358	AC016489.1	processed_pseudogene
251	ENSG00000071082	RPL31	ENSG00000264054	RPL31P9	processed_pseudogene
251	ENSG00000071082	RPL31	ENSG00000270892	AC006077.4	processed_pseudogene
252	ENSG00000071539	TRIP13	ENSG00000261056	RP11-454F8.2	processed_pseudogene
253	ENSG00000071564	TCF3	ENSG00000236567	RP11-39K24.7	processed_pseudogene
254	ENSG00000071894	CPSF1	ENSG00000214076	CPSF1P1	processed_pseudogene
254	ENSG00000071894	CPSF1	ENSG00000220132	AF238380.8	processed_pseudogene
255	ENSG00000071994	PDCD2	ENSG00000232905	RP11-534I8.1	processed_pseudogene
255	ENSG00000071994	PDCD2	ENSG00000258072	RP11-554D14.2	processed_pseudogene
256	ENSG00000072163	LIMS2	ENSG00000248466	RP11-640B6.1	processed_pseudogene
257	ENSG00000072201	LNX1	ENSG00000227158	AC073621.2	processed_pseudogene
258	ENSG00000072364	AFF4	ENSG00000249820	RP11-503I22.2	processed_pseudogene
259	ENSG00000072401	UBE2D1	ENSG00000226500	RP11-196G18.1	processed_pseudogene
260	ENSG00000072518	MARK2	ENSG00000219712	RP11-532F6.2	processed_pseudogene
260	ENSG00000072518	MARK2	ENSG00000227284	MARK2P10	processed_pseudogene
260	ENSG00000072518	MARK2	ENSG00000228815	MARK2P13	processed_pseudogene
260	ENSG00000072518	MARK2	ENSG00000229708	MARK2P12	processed_pseudogene
260	ENSG00000072518	MARK2	ENSG00000232709	MARK2P9	processed_pseudogene
260	ENSG00000072518	MARK2	ENSG00000234931	RP11-510K18.1	processed_pseudogene
260	ENSG00000072518	MARK2	ENSG00000239503	MARK2P8	processed_pseudogene
260	ENSG00000072518	MARK2	ENSG00000242062	MARK2P6	processed_pseudogene
260	ENSG00000072518	MARK2	ENSG00000243022	RP11-221E20.4	processed_pseudogene
260	ENSG00000072518	MARK2	ENSG00000244065	RP11-221E20.5	processed_pseudogene
260	ENSG00000072518	MARK2	ENSG00000248834	MARK2P5	processed_pseudogene
260	ENSG00000072518	MARK2	ENSG00000250372	MARK2P4	processed_pseudogene
260	ENSG00000072518	MARK2	ENSG00000253743	MARK2P11	unprocessed_pseudogene
260	ENSG00000072518	MARK2	ENSG00000255281	RP11-460B17.1	processed_pseudogene
260	ENSG00000072518	MARK2	ENSG00000269761	RP11-1137G4.4	processed_pseudogene
260	ENSG00000072518	MARK2	ENSG00000270670	RP11-248C1.3	processed_pseudogene
260	ENSG00000072518	MARK2	ENSG00000271177	RP11-575G13.3	processed_pseudogene
260	ENSG00000072518	MARK2	ENSG00000271399	RP4-799G3.2	processed_pseudogene
261	ENSG00000072682	P4HA2	ENSG00000227616	AC063976.1	unprocessed_pseudogene
262	ENSG00000072756	TRNT1	ENSG00000225755	RP11-267N12.2	processed_pseudogene
262	ENSG00000072756	TRNT1	ENSG00000235347	RP1-37M3.8	processed_pseudogene
263	ENSG00000072803	FBXW11	ENSG00000229635	RP4-713B5.2	processed_pseudogene
263	ENSG00000072803	FBXW11	ENSG00000230870	FBXW11P1	processed_pseudogene
264	ENSG00000072849	DERL2	ENSG00000231923	AC024082.3	processed_pseudogene
265	ENSG00000072864	NDE1	ENSG00000271337	NDE1P2	processed_pseudogene
266	ENSG00000072954	TMEM38A	ENSG00000257752	RP11-474L23.3	processed_pseudogene
266	ENSG00000072954	TMEM38A	ENSG00000269419	CTD-2538G9.3	processed_pseudogene
267	ENSG00000073009	IKBKG	ENSG00000224882	IKBKGP1	NA
268	ENSG00000073060	SCARB1	ENSG00000271322	RP11-390F10.3	processed_pseudogene
269	ENSG00000073578	SDHA	ENSG00000185485	SDHAP1	unprocessed_pseudogene
269	ENSG00000073578	SDHA	ENSG00000185986	SDHAP3	unprocessed_pseudogene
269	ENSG00000073578	SDHA	ENSG00000215837	SDHAP2	unprocessed_pseudogene
270	ENSG00000073584	SMARCE1	ENSG00000214465	SMARCE1P6	processed_pseudogene
270	ENSG00000073584	SMARCE1	ENSG00000225215	SMARCE1P1	processed_pseudogene
270	ENSG00000073584	SMARCE1	ENSG00000226309	SMARCE1P2	processed_pseudogene
270	ENSG00000073584	SMARCE1	ENSG00000230793	SMARCE1P5	processed_pseudogene
270	ENSG00000073584	SMARCE1	ENSG00000253650	SMARCE1P4	processed_pseudogene
270	ENSG00000073584	SMARCE1	ENSG00000259102	CTD-2552B11.2	processed_pseudogene
270	ENSG00000073584	SMARCE1	ENSG00000270973	RP11-324L3.5	processed_pseudogene
271	ENSG00000073792	IGF2BP2	ENSG00000225603	RP11-325P15.1	processed_pseudogene
271	ENSG00000073792	IGF2BP2	ENSG00000236583	AP004290.1	processed_pseudogene
271	ENSG00000073792	IGF2BP2	ENSG00000257674	RP11-76E16.2	processed_pseudogene
272	ENSG00000073921	PICALM	ENSG00000235991	RP11-143H17.1	unprocessed_pseudogene
273	ENSG00000073969	NSF	ENSG00000260075	NSFP1	unprocessed_pseudogene
274	ENSG00000074201	CLNS1A	ENSG00000213335	CLNS1AP1	processed_pseudogene
274	ENSG00000074201	CLNS1A	ENSG00000248625	RP11-205M3.1	processed_pseudogene
275	ENSG00000074211	PPP2R2C	ENSG00000248237	RP11-593F5.1	processed_pseudogene
276	ENSG00000074266	EED	ENSG00000224942	RP11-51C14.1	processed_pseudogene
276	ENSG00000074266	EED	ENSG00000249960	RP11-791G16.5	processed_pseudogene
277	ENSG00000074657	ZNF532	ENSG00000213514	RP11-428P16.2	processed_pseudogene
277	ENSG00000074657	ZNF532	ENSG00000213690	RP11-513D4.1	processed_pseudogene
277	ENSG00000074657	ZNF532	ENSG00000220248	ZNF402P	processed_pseudogene
277	ENSG00000074657	ZNF532	ENSG00000228806	AC092628.3	unprocessed_pseudogene
277	ENSG00000074657	ZNF532	ENSG00000230650	AC112229.1	processed_pseudogene
277	ENSG00000074657	ZNF532	ENSG00000235721	AC013268.3	processed_pseudogene
277	ENSG00000074657	ZNF532	ENSG00000254037	RP11-775B15.3	processed_pseudogene
278	ENSG00000074800	ENO1	ENSG00000241790	ENO1P4	processed_pseudogene
278	ENSG00000074800	ENO1	ENSG00000243986	ENO1P3	processed_pseudogene
278	ENSG00000074800	ENO1	ENSG00000244457	ENO1P1	processed_pseudogene
278	ENSG00000074800	ENO1	ENSG00000258739	ENO1P2	processed_pseudogene
279	ENSG00000074935	TUBE1	ENSG00000253966	CTC-455F18.3	processed_pseudogene
280	ENSG00000075089	ACTR6	ENSG00000248915	RP11-810F7.1	processed_pseudogene
281	ENSG00000075131	TIPIN	ENSG00000235416	RP3-339A18.3	processed_pseudogene
281	ENSG00000075131	TIPIN	ENSG00000261151	RP11-332G1.1	processed_pseudogene
282	ENSG00000075142	SRI	ENSG00000224065	SRIP2	processed_pseudogene
282	ENSG00000075142	SRI	ENSG00000224953	SRIP3	processed_pseudogene
282	ENSG00000075142	SRI	ENSG00000248660	SRIP1	processed_pseudogene
283	ENSG00000075240	GRAMD4	ENSG00000227874	GRAMD4P1	processed_pseudogene
283	ENSG00000075240	GRAMD4	ENSG00000235992	GRAMD4P2	NA
283	ENSG00000075240	GRAMD4	ENSG00000257608	CTD-2311B13.6	NA
283	ENSG00000075240	GRAMD4	ENSG00000258363	GRAMD4P4	NA
283	ENSG00000075240	GRAMD4	ENSG00000258767	RP11-32B5.5	processed_pseudogene
283	ENSG00000075240	GRAMD4	ENSG00000258848	RP11-32B5.6	processed_pseudogene
283	ENSG00000075240	GRAMD4	ENSG00000259089	RP11-403B2.4	unprocessed_pseudogene
283	ENSG00000075240	GRAMD4	ENSG00000266242	GRAMD4P7	processed_pseudogene
283	ENSG00000075240	GRAMD4	ENSG00000270930	GRAMD4P8	processed_pseudogene
284	ENSG00000075407	ZNF37A	ENSG00000234420	ZNF37BP	processed_pseudogene
285	ENSG00000075413	MARK3	ENSG00000271642	RP11-66E20.2	processed_pseudogene
286	ENSG00000075415	SLC25A3	ENSG00000236253	RP4-796B4.1	processed_pseudogene
286	ENSG00000075415	SLC25A3	ENSG00000258373	RP1-128M12.1	processed_pseudogene
287	ENSG00000075624	ACTB	ENSG00000176183	CH17-12M21.1	processed_pseudogene
287	ENSG00000075624	ACTB	ENSG00000184188	CTC-512J14.7	processed_pseudogene
287	ENSG00000075624	ACTB	ENSG00000188460	ACTBP11	processed_pseudogene
287	ENSG00000075624	ACTB	ENSG00000213763	CTD-2309M13.1	processed_pseudogene
287	ENSG00000075624	ACTB	ENSG00000220267	ACTBP8	processed_pseudogene
287	ENSG00000075624	ACTB	ENSG00000229145	ACTBP1	processed_pseudogene
287	ENSG00000075624	ACTB	ENSG00000229890	AC023672.1	processed_pseudogene
287	ENSG00000075624	ACTB	ENSG00000230080	AC139143.2	processed_pseudogene
287	ENSG00000075624	ACTB	ENSG00000230581	RP11-390F4.8	processed_pseudogene
287	ENSG00000075624	ACTB	ENSG00000233125	ACTBP12	processed_pseudogene
287	ENSG00000075624	ACTB	ENSG00000234667	ACTBP13	unitary_pseudogene
287	ENSG00000075624	ACTB	ENSG00000237999	RP11-394D2.1	processed_pseudogene
287	ENSG00000075624	ACTB	ENSG00000241473	RP11-259P15.3	processed_pseudogene
287	ENSG00000075624	ACTB	ENSG00000260112	CTC-543D15.1	processed_pseudogene
287	ENSG00000075624	ACTB	ENSG00000266920	ACTBP9	processed_pseudogene
288	ENSG00000075673	ATP12A	ENSG00000224414	AC010886.2	processed_pseudogene
289	ENSG00000075702	WDR62	ENSG00000259109	RP4-687K1.2	processed_pseudogene
290	ENSG00000075785	RAB7A	ENSG00000230003	RP11-217F16.1	processed_pseudogene
291	ENSG00000075975	MKRN2	ENSG00000233820	RP11-535M15.2	processed_pseudogene
292	ENSG00000076053	RBM7	ENSG00000223427	AC016716.1	processed_pseudogene
293	ENSG00000076067	RBMS2	ENSG00000213250	RBMS2P1	processed_pseudogene
294	ENSG00000076108	BAZ2A	ENSG00000270619	RP11-197B12.1	processed_pseudogene
295	ENSG00000076248	UNG	ENSG00000248196	RP11-476C8.2	processed_pseudogene
295	ENSG00000076248	UNG	ENSG00000254047	CTC-436K13.4	processed_pseudogene
295	ENSG00000076248	UNG	ENSG00000260818	UNGP1	processed_pseudogene
295	ENSG00000076248	UNG	ENSG00000261047	AC137527.2	processed_pseudogene
295	ENSG00000076248	UNG	ENSG00000270343	UNGP3	processed_pseudogene
296	ENSG00000076604	TRAF4	ENSG00000225869	CTB-70D19.1	processed_pseudogene
297	ENSG00000077157	PPP1R12B	ENSG00000205936	PPP1R12BP2	unprocessed_pseudogene
297	ENSG00000077157	PPP1R12B	ENSG00000229238	PPP1R12BP1	unprocessed_pseudogene
298	ENSG00000077380	DYNC1I2	ENSG00000225137	RP11-56A21.4	processed_pseudogene
299	ENSG00000077498	TYR	ENSG00000123447	TYRL	unprocessed_pseudogene
300	ENSG00000077549	CAPZB	ENSG00000231723	AC018880.2	processed_pseudogene
301	ENSG00000077616	NAALAD2	ENSG00000225480	AC006548.19	processed_pseudogene
301	ENSG00000077616	NAALAD2	ENSG00000233832	RP11-96F8.1	processed_pseudogene
302	ENSG00000077713	SLC25A43	ENSG00000254189	RP11-296C13.1	processed_pseudogene
303	ENSG00000077800	FKBP6	ENSG00000146722	AC006014.8	unprocessed_pseudogene
303	ENSG00000077800	FKBP6	ENSG00000205584	AC005488.11	unprocessed_pseudogene
304	ENSG00000077809	GTF2I	ENSG00000224316	RP11-479O9.2	unprocessed_pseudogene
304	ENSG00000077809	GTF2I	ENSG00000230295	RP11-458F8.2	unprocessed_pseudogene
304	ENSG00000077809	GTF2I	ENSG00000232372	RP11-504P24.2	NA
304	ENSG00000077809	GTF2I	ENSG00000232546	RP11-458F8.1	unprocessed_pseudogene
304	ENSG00000077809	GTF2I	ENSG00000232561	GTF2IP1	NA
304	ENSG00000077809	GTF2I	ENSG00000233369	RP11-396K3.1	processed_pseudogene
304	ENSG00000077809	GTF2I	ENSG00000236438	AC073135.6	unprocessed_pseudogene
304	ENSG00000077809	GTF2I	ENSG00000244510	GS1-124K5.7	unprocessed_pseudogene
304	ENSG00000077809	GTF2I	ENSG00000244657	GS1-124K5.8	unprocessed_pseudogene
304	ENSG00000077809	GTF2I	ENSG00000248280	RP11-33B1.2	NA
304	ENSG00000077809	GTF2I	ENSG00000251451	GS1-124K5.6	unprocessed_pseudogene
304	ENSG00000077809	GTF2I	ENSG00000254840	RP11-574M7.1	unprocessed_pseudogene
304	ENSG00000077809	GTF2I	ENSG00000255199	RP11-227P3.1	unprocessed_pseudogene
305	ENSG00000078043	PIAS2	ENSG00000251113	RP11-68D16.2	processed_pseudogene
306	ENSG00000078053	AMPH	ENSG00000230087	AC104389.31	processed_pseudogene
307	ENSG00000078061	ARAF	ENSG00000224368	RP11-73B2.5	processed_pseudogene
307	ENSG00000078061	ARAF	ENSG00000227298	RP5-905H7.5	processed_pseudogene
307	ENSG00000078061	ARAF	ENSG00000231264	RP11-73B2.7	processed_pseudogene
308	ENSG00000078177	N4BP2	ENSG00000270955	RP11-261B23.2	processed_pseudogene
308	ENSG00000078177	N4BP2	ENSG00000271078	RP13-395E19.4	processed_pseudogene
309	ENSG00000078246	TULP3	ENSG00000234267	TULP3P1	processed_pseudogene
310	ENSG00000078304	PPP2R5C	ENSG00000234639	AC009263.2	processed_pseudogene
310	ENSG00000078304	PPP2R5C	ENSG00000239557	RP11-168J18.6	processed_pseudogene
310	ENSG00000078304	PPP2R5C	ENSG00000270591	RP11-73M18.11	processed_pseudogene
311	ENSG00000078403	MLLT10	ENSG00000238151	MLLT10P1	processed_pseudogene
311	ENSG00000078403	MLLT10	ENSG00000249462	MLLT10P2	processed_pseudogene
311	ENSG00000078403	MLLT10	ENSG00000261492	MLLT10P2	NA
312	ENSG00000078589	P2RY10	ENSG00000232168	RP11-180D15.1	unitary_pseudogene
313	ENSG00000078668	VDAC3	ENSG00000226671	AC005008.3	processed_pseudogene
313	ENSG00000078668	VDAC3	ENSG00000271198	VDAC3P1	processed_pseudogene
314	ENSG00000078747	ITCH	ENSG00000233724	RP11-252C24.2	processed_pseudogene
315	ENSG00000078967	UBE2D4	ENSG00000237503	RP5-998N21.3	processed_pseudogene
315	ENSG00000078967	UBE2D4	ENSG00000250315	RP11-44F21.4	processed_pseudogene
316	ENSG00000079150	FKBP7	ENSG00000217231	RP3-340H11.2	processed_pseudogene
317	ENSG00000079257	LXN	ENSG00000253422	CTB-47B8.4	processed_pseudogene
318	ENSG00000079277	MKNK1	ENSG00000233533	RP11-322I2.2	processed_pseudogene
319	ENSG00000079313	REXO1	ENSG00000230936	RP11-775L16.1	processed_pseudogene
320	ENSG00000079332	SAR1A	ENSG00000225665	SAR1P3	processed_pseudogene
320	ENSG00000079332	SAR1A	ENSG00000228364	SAR1P1	processed_pseudogene
320	ENSG00000079332	SAR1A	ENSG00000233063	SAR1AP4	processed_pseudogene
321	ENSG00000079432	CIC	ENSG00000217929	RP1-24O22.3	processed_pseudogene
321	ENSG00000079432	CIC	ENSG00000224160	CICP10	processed_pseudogene
321	ENSG00000079432	CIC	ENSG00000225270	CICP12	processed_pseudogene
321	ENSG00000079432	CIC	ENSG00000225371	CICP8	processed_pseudogene
321	ENSG00000079432	CIC	ENSG00000226220	AC004987.8	processed_pseudogene
321	ENSG00000079432	CIC	ENSG00000227233	CTD-2021A8.1	processed_pseudogene
321	ENSG00000079432	CIC	ENSG00000228882	CICP9	processed_pseudogene
321	ENSG00000079432	CIC	ENSG00000229376	CICP3	processed_pseudogene
321	ENSG00000079432	CIC	ENSG00000230304	CICP6	processed_pseudogene
321	ENSG00000079432	CIC	ENSG00000232852	CICP4	processed_pseudogene
321	ENSG00000079432	CIC	ENSG00000233003	RP11-192I3.2	unprocessed_pseudogene
321	ENSG00000079432	CIC	ENSG00000233652	CICP1	processed_pseudogene
321	ENSG00000079432	CIC	ENSG00000233653	CICP7	NA
321	ENSG00000079432	CIC	ENSG00000233740	CICP2	processed_pseudogene
321	ENSG00000079432	CIC	ENSG00000233750	RP11-34P13.10	processed_pseudogene
321	ENSG00000079432	CIC	ENSG00000233771	CICP5	unprocessed_pseudogene
321	ENSG00000079432	CIC	ENSG00000234419	CICP13	processed_pseudogene
321	ENSG00000079432	CIC	ENSG00000235955	AC096582.10	processed_pseudogene
321	ENSG00000079432	CIC	ENSG00000237799	CICP11	processed_pseudogene
321	ENSG00000079432	CIC	ENSG00000248213	CICP16	processed_pseudogene
321	ENSG00000079432	CIC	ENSG00000262743	CICP10	NA
321	ENSG00000079432	CIC	ENSG00000267639	CICP19	NA
321	ENSG00000079432	CIC	ENSG00000270921	CICP23	processed_pseudogene
321	ENSG00000079432	CIC	ENSG00000271466	CICP24	processed_pseudogene
321	ENSG00000079432	CIC	ENSG00000271529	CICP14	NA
322	ENSG00000079482	OPHN1	ENSG00000227817	AC073869.3	unprocessed_pseudogene
322	ENSG00000079482	OPHN1	ENSG00000235759	LA16c-23H5.6	NA
323	ENSG00000080007	DDX43	ENSG00000230196	AC010091.4	processed_pseudogene
323	ENSG00000080007	DDX43	ENSG00000248295	CTC-555I19.1	processed_pseudogene
324	ENSG00000080189	SLC35C2	ENSG00000223498	RP11-716A19.3	processed_pseudogene
325	ENSG00000080608	KIAA0020	ENSG00000249564	RP11-390C19.1	processed_pseudogene
326	ENSG00000080802	CNOT4	ENSG00000236704	CNOT4P1	processed_pseudogene
327	ENSG00000080824	HSP90AA1	ENSG00000181359	HSP90AA6P	processed_pseudogene
327	ENSG00000080824	HSP90AA1	ENSG00000205100	HSP90AA4P	processed_pseudogene
327	ENSG00000080824	HSP90AA1	ENSG00000205955	HSP90AA5P	processed_pseudogene
327	ENSG00000080824	HSP90AA1	ENSG00000224411	RP11-1033A18.1	processed_pseudogene
327	ENSG00000080824	HSP90AA1	ENSG00000231434	RP11-144L1.8	processed_pseudogene
328	ENSG00000081154	PCNP	ENSG00000177197	PCNPP5	processed_pseudogene
328	ENSG00000081154	PCNP	ENSG00000213344	PCNPP3	processed_pseudogene
328	ENSG00000081154	PCNP	ENSG00000225856	PCNPP2	processed_pseudogene
328	ENSG00000081154	PCNP	ENSG00000237089	PCNPP4	processed_pseudogene
328	ENSG00000081154	PCNP	ENSG00000258359	PCNPP	processed_pseudogene
329	ENSG00000081181	ARG2	ENSG00000216378	RP3-344J20.1	processed_pseudogene
330	ENSG00000081307	UBA5	ENSG00000236636	RP11-211A18.1	processed_pseudogene
331	ENSG00000081386	ZNF510	ENSG00000226773	RP4-775D17.1	processed_pseudogene
332	ENSG00000081692	JMJD4	ENSG00000249505	RP11-434H6.2	processed_pseudogene
333	ENSG00000081760	AACS	ENSG00000250420	AACSP1	unprocessed_pseudogene
334	ENSG00000082068	WDR70	ENSG00000241929	RP11-278L15.3	processed_pseudogene
334	ENSG00000082068	WDR70	ENSG00000249444	RP11-93O17.1	unprocessed_pseudogene
335	ENSG00000082146	STRADB	ENSG00000213205	STRADBP1	processed_pseudogene
336	ENSG00000082153	BZW1	ENSG00000198406	BZW1P2	processed_pseudogene
336	ENSG00000082153	BZW1	ENSG00000236686	BZW1P1	processed_pseudogene
337	ENSG00000082212	ME2	ENSG00000230097	RP11-460C6.1	processed_pseudogene
338	ENSG00000082258	CCNT2	ENSG00000225672	CCNT2P1	processed_pseudogene
339	ENSG00000082515	MRPL22	ENSG00000250324	MRPL22P1	processed_pseudogene
340	ENSG00000082684	SEMA5B	ENSG00000251549	RP11-480D4.5	unprocessed_pseudogene
341	ENSG00000082701	GSK3B	ENSG00000234813	RP11-288D15.1	processed_pseudogene
342	ENSG00000082996	RNF13	ENSG00000242068	RP11-259P15.4	processed_pseudogene
343	ENSG00000083099	LYRM2	ENSG00000238066	RP3-378P9.1	processed_pseudogene
343	ENSG00000083099	LYRM2	ENSG00000260405	CTD-2576D5.2	processed_pseudogene
343	ENSG00000083099	LYRM2	ENSG00000267113	AF038458.4	processed_pseudogene
344	ENSG00000083312	TNPO1	ENSG00000225423	RP11-122F14.3	processed_pseudogene
344	ENSG00000083312	TNPO1	ENSG00000229586	AC015818.6	processed_pseudogene
344	ENSG00000083312	TNPO1	ENSG00000230662	AL353997.7	processed_pseudogene
345	ENSG00000083457	ITGAE	ENSG00000218521	RP11-420A21.1	processed_pseudogene
346	ENSG00000083635	NUFIP1	ENSG00000218890	RP1-129L7.1	processed_pseudogene
347	ENSG00000083845	RPS5	ENSG00000213791	RP11-941H19.2	processed_pseudogene
347	ENSG00000083845	RPS5	ENSG00000215088	RPS5P3	processed_pseudogene
347	ENSG00000083845	RPS5	ENSG00000220105	RP11-307I14.2	processed_pseudogene
347	ENSG00000083845	RPS5	ENSG00000224598	RPS5P2	processed_pseudogene
347	ENSG00000083845	RPS5	ENSG00000225381	RPS5P7	processed_pseudogene
347	ENSG00000083845	RPS5	ENSG00000236905	RP11-348H3.2	processed_pseudogene
347	ENSG00000083845	RPS5	ENSG00000237730	RP11-459A10.1	processed_pseudogene
347	ENSG00000083845	RPS5	ENSG00000262148	RPS5P3	NA
348	ENSG00000083857	FAT1	ENSG00000217809	FAT1P1	processed_pseudogene
349	ENSG00000084072	PPIE	ENSG00000243970	PPIEL	unprocessed_pseudogene
350	ENSG00000084207	GSTP1	ENSG00000257569	GSTP1P1	processed_pseudogene
351	ENSG00000084463	WBP11	ENSG00000226789	AC110926.4	processed_pseudogene
351	ENSG00000084463	WBP11	ENSG00000228051	RP11-325E14.2	processed_pseudogene
351	ENSG00000084463	WBP11	ENSG00000260389	WBP11P1	processed_pseudogene
351	ENSG00000084463	WBP11	ENSG00000271338	RP11-96J19.4	processed_pseudogene
352	ENSG00000084623	EIF3I	ENSG00000230520	RP11-533K11.1	processed_pseudogene
352	ENSG00000084623	EIF3I	ENSG00000237064	EIF3IP1	processed_pseudogene
353	ENSG00000084628	NKAIN1	ENSG00000242943	NKAIN1P1	processed_pseudogene
353	ENSG00000084628	NKAIN1	ENSG00000263771	NKAIN1P1	NA
353	ENSG00000084628	NKAIN1	ENSG00000271627	RP11-165D20.1	processed_pseudogene
354	ENSG00000084754	HADHA	ENSG00000251596	HADHAP1	processed_pseudogene
354	ENSG00000084754	HADHA	ENSG00000255967	RP11-438L7.3	processed_pseudogene
355	ENSG00000085231	TAF9	ENSG00000226353	TAF9P1	processed_pseudogene
355	ENSG00000085231	TAF9	ENSG00000229302	TAF9P2	processed_pseudogene
355	ENSG00000085231	TAF9	ENSG00000237329	RP11-201O14.1	processed_pseudogene
355	ENSG00000085231	TAF9	ENSG00000253550	RP11-115C21.4	processed_pseudogene
355	ENSG00000085231	TAF9	ENSG00000253623	RP11-346I3.2	processed_pseudogene
355	ENSG00000085231	TAF9	ENSG00000256614	RP13-7D7.1	processed_pseudogene
355	ENSG00000085231	TAF9	ENSG00000257173	RP11-297L6.2	processed_pseudogene
355	ENSG00000085231	TAF9	ENSG00000257998	RP11-361A23.3	processed_pseudogene
356	ENSG00000085274	MYNN	ENSG00000258906	CTD-2552B11.3	processed_pseudogene
357	ENSG00000085365	SCAMP1	ENSG00000249579	RP11-586E1.1	processed_pseudogene
358	ENSG00000085491	SLC25A24	ENSG00000238118	RP11-242D10.2	unprocessed_pseudogene
358	ENSG00000085491	SLC25A24	ENSG00000241361	RP11-483I13.3	unprocessed_pseudogene
359	ENSG00000085662	AKR1B1	ENSG00000213452	AKR1B1P2	processed_pseudogene
359	ENSG00000085662	AKR1B1	ENSG00000213785	RP11-449L13.2	processed_pseudogene
359	ENSG00000085662	AKR1B1	ENSG00000223353	RP11-290P14.2	processed_pseudogene
359	ENSG00000085662	AKR1B1	ENSG00000225212	AKR1B1P6	processed_pseudogene
359	ENSG00000085662	AKR1B1	ENSG00000225297	RP4-612C19.2	processed_pseudogene
359	ENSG00000085662	AKR1B1	ENSG00000229991	AKR1B1P1	processed_pseudogene
359	ENSG00000085662	AKR1B1	ENSG00000231371	AKR1B1P8	processed_pseudogene
359	ENSG00000085662	AKR1B1	ENSG00000258685	CTD-2315A10.2	processed_pseudogene
359	ENSG00000085662	AKR1B1	ENSG00000266899	AKR1B1P7	processed_pseudogene
359	ENSG00000085662	AKR1B1	ENSG00000269183	AKR1B1P8	NA
360	ENSG00000085721	RRN3	ENSG00000103472	RRN3P2	processed_pseudogene
360	ENSG00000085721	RRN3	ENSG00000229781	AC013444.1	processed_pseudogene
360	ENSG00000085721	RRN3	ENSG00000248124	RRN3P1	unprocessed_pseudogene
360	ENSG00000085721	RRN3	ENSG00000257122	RRN3P3	unprocessed_pseudogene
361	ENSG00000085760	MTIF2	ENSG00000233432	AL592494.3	processed_pseudogene
362	ENSG00000085832	EPS15	ENSG00000242948	EPS15P1	processed_pseudogene
363	ENSG00000085840	ORC1	ENSG00000224589	RP11-12D5.6	processed_pseudogene
364	ENSG00000086015	MAST2	ENSG00000235240	AC026185.1	unprocessed_pseudogene
364	ENSG00000086015	MAST2	ENSG00000253697	RP11-1081K18.1	unprocessed_pseudogene
364	ENSG00000086015	MAST2	ENSG00000254190	RP11-267M23.5	processed_pseudogene
364	ENSG00000086015	MAST2	ENSG00000254193	RP11-585F1.8	processed_pseudogene
364	ENSG00000086015	MAST2	ENSG00000258154	RP11-44N21.2	unprocessed_pseudogene
364	ENSG00000086015	MAST2	ENSG00000260165	CTD-2323K18.3	unprocessed_pseudogene
364	ENSG00000086015	MAST2	ENSG00000263729	RP11-746M1.8	processed_pseudogene
364	ENSG00000086015	MAST2	ENSG00000267433	CTD-2057D4.2	unprocessed_pseudogene
364	ENSG00000086015	MAST2	ENSG00000269458	CTD-2579N5.4	unprocessed_pseudogene
365	ENSG00000086061	DNAJA1	ENSG00000162699	DNAJA1P5	processed_pseudogene
365	ENSG00000086061	DNAJA1	ENSG00000215007	DNAJA1P3	processed_pseudogene
365	ENSG00000086061	DNAJA1	ENSG00000218089	DNAJA1P4	processed_pseudogene
365	ENSG00000086061	DNAJA1	ENSG00000223717	DNAJA1P1	processed_pseudogene
365	ENSG00000086061	DNAJA1	ENSG00000228045	DNAJA1P6	processed_pseudogene
365	ENSG00000086061	DNAJA1	ENSG00000236917	DNAJA1P2	processed_pseudogene
366	ENSG00000086065	CHMP5	ENSG00000215284	RP11-198M15.1	processed_pseudogene
367	ENSG00000086189	DIMT1	ENSG00000225660	RP1-73A14.1	processed_pseudogene
367	ENSG00000086189	DIMT1	ENSG00000227556	RP11-472F19.1	unprocessed_pseudogene
368	ENSG00000086205	FOLH1	ENSG00000134612	FOLH1B	processed_pseudogene
368	ENSG00000086205	FOLH1	ENSG00000224719	AC009237.6	unprocessed_pseudogene
368	ENSG00000086205	FOLH1	ENSG00000255235	RP11-313I2.8	unprocessed_pseudogene
369	ENSG00000086232	EIF2AK1	ENSG00000242479	RP11-383G6.4	processed_pseudogene
370	ENSG00000086289	EPDR1	ENSG00000253670	RP11-429O2.1	processed_pseudogene
371	ENSG00000086475	SEPHS1	ENSG00000182722	SEPHS1P1	processed_pseudogene
371	ENSG00000086475	SEPHS1	ENSG00000213938	SEPHS1P6	processed_pseudogene
371	ENSG00000086475	SEPHS1	ENSG00000230146	SEPHS1P4	processed_pseudogene
371	ENSG00000086475	SEPHS1	ENSG00000231926	SEPHS1P7	processed_pseudogene
371	ENSG00000086475	SEPHS1	ENSG00000249101	AC008834.2	processed_pseudogene
371	ENSG00000086475	SEPHS1	ENSG00000250247	SEPHS1P5	processed_pseudogene
371	ENSG00000086475	SEPHS1	ENSG00000258787	RP11-164C12.1	processed_pseudogene
371	ENSG00000086475	SEPHS1	ENSG00000261111	RP11-96K14.1	processed_pseudogene
371	ENSG00000086475	SEPHS1	ENSG00000270989	RP11-844P9.4	processed_pseudogene
372	ENSG00000086589	RBM22	ENSG00000213411	RBM22P2	processed_pseudogene
372	ENSG00000086589	RBM22	ENSG00000223395	RBM22P7	processed_pseudogene
372	ENSG00000086589	RBM22	ENSG00000226485	RBM22P3	processed_pseudogene
372	ENSG00000086589	RBM22	ENSG00000227319	RBM22P6	NA
372	ENSG00000086589	RBM22	ENSG00000227469	RBM22P8	NA
372	ENSG00000086589	RBM22	ENSG00000229936	RBM22P9	NA
372	ENSG00000086589	RBM22	ENSG00000231137	RBM22P5	processed_pseudogene
372	ENSG00000086589	RBM22	ENSG00000231457	RBM22P11	NA
372	ENSG00000086589	RBM22	ENSG00000235073	RBM22P10	NA
372	ENSG00000086589	RBM22	ENSG00000260631	RBM22P12	processed_pseudogene
372	ENSG00000086589	RBM22	ENSG00000261284	RBM22P13	processed_pseudogene
372	ENSG00000086589	RBM22	ENSG00000265097	RBM22P1	processed_pseudogene
372	ENSG00000086589	RBM22	ENSG00000268071	RBM22P6	NA
372	ENSG00000086589	RBM22	ENSG00000268905	RBM22P10	NA
372	ENSG00000086589	RBM22	ENSG00000268934	RBM22P7	NA
373	ENSG00000086598	TMED2	ENSG00000225673	RP11-641C17.3	processed_pseudogene
374	ENSG00000086666	ZFAND6	ENSG00000244213	ZFAND6P1	processed_pseudogene
375	ENSG00000086991	NOX4	ENSG00000255532	CTD-2026G22.1	unprocessed_pseudogene
376	ENSG00000087086	FTL	ENSG00000214020	FTLP4	processed_pseudogene
376	ENSG00000087086	FTL	ENSG00000226608	FTLP3	processed_pseudogene
376	ENSG00000087086	FTL	ENSG00000228347	FTLP17	processed_pseudogene
376	ENSG00000087086	FTL	ENSG00000229735	FTLP16	processed_pseudogene
376	ENSG00000087086	FTL	ENSG00000230214	FTLP18	processed_pseudogene
376	ENSG00000087086	FTL	ENSG00000232217	FTLP8	processed_pseudogene
376	ENSG00000087086	FTL	ENSG00000232368	FTLP2	processed_pseudogene
376	ENSG00000087086	FTL	ENSG00000233952	FTLP15	processed_pseudogene
376	ENSG00000087086	FTL	ENSG00000235525	FTLP1	processed_pseudogene
376	ENSG00000087086	FTL	ENSG00000237913	FTLP19	processed_pseudogene
376	ENSG00000087086	FTL	ENSG00000250426	FTLP10	processed_pseudogene
376	ENSG00000087086	FTL	ENSG00000254984	RP11-658F2.2	processed_pseudogene
376	ENSG00000087086	FTL	ENSG00000257087	RP11-136I14.3	processed_pseudogene
376	ENSG00000087086	FTL	ENSG00000258562	CTD-2313J17.3	processed_pseudogene
376	ENSG00000087086	FTL	ENSG00000260459	FTLP14	processed_pseudogene
376	ENSG00000087086	FTL	ENSG00000263725	FTLP13	processed_pseudogene
376	ENSG00000087086	FTL	ENSG00000265095	FTLP12	processed_pseudogene
376	ENSG00000087086	FTL	ENSG00000266989	FTLP5	processed_pseudogene
376	ENSG00000087086	FTL	ENSG00000270282	RP5-1115A15.2	processed_pseudogene
376	ENSG00000087086	FTL	ENSG00000270301	WI2-2334D6.1	processed_pseudogene
376	ENSG00000087086	FTL	ENSG00000270669	CTB-179I1.3	processed_pseudogene
377	ENSG00000087152	ATXN7L3	ENSG00000215168	RP11-30M20.1	processed_pseudogene
378	ENSG00000087191	PSMC5	ENSG00000235859	AC006978.6	processed_pseudogene
379	ENSG00000087253	LPCAT2	ENSG00000233228	LPCAT2BP	unitary_pseudogene
380	ENSG00000087263	OGFOD1	ENSG00000231665	OGFOD1P1	processed_pseudogene
381	ENSG00000087274	ADD1	ENSG00000248155	WI2-89927D4.1	unprocessed_pseudogene
382	ENSG00000087302	C14orf166	ENSG00000225165	CTD-2538A21.1	processed_pseudogene
382	ENSG00000087302	C14orf166	ENSG00000225496	AC104651.2	processed_pseudogene
383	ENSG00000087338	GMCL1	ENSG00000244234	GMCL1P1	processed_pseudogene
384	ENSG00000087460	GNAS	ENSG00000254953	RP11-100N3.2	processed_pseudogene
385	ENSG00000087586	AURKA	ENSG00000213033	AURKAPS1	processed_pseudogene
385	ENSG00000087586	AURKA	ENSG00000242261	RP11-62J1.3	processed_pseudogene
386	ENSG00000087916	SLC6A14	ENSG00000236077	RP11-232D9.2	unprocessed_pseudogene
386	ENSG00000087916	SLC6A14	ENSG00000236655	AC023347.2	processed_pseudogene
386	ENSG00000087916	SLC6A14	ENSG00000237860	RP11-232D9.4	unprocessed_pseudogene
387	ENSG00000088205	DDX18	ENSG00000217414	RP11-528A10.2	processed_pseudogene
387	ENSG00000088205	DDX18	ENSG00000220585	RP11-236B18.1	processed_pseudogene
387	ENSG00000088205	DDX18	ENSG00000232337	AC009313.2	processed_pseudogene
387	ENSG00000088205	DDX18	ENSG00000251553	CTC-463N11.1	processed_pseudogene
387	ENSG00000088205	DDX18	ENSG00000255220	DDX18P5	processed_pseudogene
387	ENSG00000088205	DDX18	ENSG00000259165	DDX18P1	processed_pseudogene
387	ENSG00000088205	DDX18	ENSG00000259601	RP11-568G20.2	processed_pseudogene
388	ENSG00000088247	KHSRP	ENSG00000229835	KHSRPP1	processed_pseudogene
389	ENSG00000088256	GNA11	ENSG00000179342	GS1-124K5.9	processed_pseudogene
390	ENSG00000088356	PDRG1	ENSG00000257855	RP11-629O19.1	processed_pseudogene
391	ENSG00000088387	DOCK9	ENSG00000248185	CTD-2049O17.1	processed_pseudogene
392	ENSG00000088832	FKBP1A	ENSG00000230243	FKBP1AP3	processed_pseudogene
392	ENSG00000088832	FKBP1A	ENSG00000259691	FKBP1AP2	processed_pseudogene
392	ENSG00000088832	FKBP1A	ENSG00000269304	AC010522.1	processed_pseudogene
393	ENSG00000088833	NSFL1C	ENSG00000253330	RP11-697N18.3	processed_pseudogene
394	ENSG00000088986	DYNLL1	ENSG00000205579	DYNLL1P1	processed_pseudogene
394	ENSG00000088986	DYNLL1	ENSG00000230614	AC073958.2	processed_pseudogene
394	ENSG00000088986	DYNLL1	ENSG00000235282	RP1-8B22.1	processed_pseudogene
394	ENSG00000088986	DYNLL1	ENSG00000242151	CTD-2501O3.3	processed_pseudogene
394	ENSG00000088986	DYNLL1	ENSG00000248820	RP11-15B17.3	processed_pseudogene
394	ENSG00000088986	DYNLL1	ENSG00000257231	RP11-438N16.2	processed_pseudogene
394	ENSG00000088986	DYNLL1	ENSG00000258605	RP11-299L17.4	processed_pseudogene
395	ENSG00000089006	SNX5	ENSG00000249858	SNX5P1	processed_pseudogene
395	ENSG00000089006	SNX5	ENSG00000253204	RP5-1009N12.1	processed_pseudogene
395	ENSG00000089006	SNX5	ENSG00000258033	RP11-350G24.2	unprocessed_pseudogene
396	ENSG00000089009	RPL6	ENSG00000187472	RP11-67P15.1	processed_pseudogene
396	ENSG00000089009	RPL6	ENSG00000213270	RPL6P25	processed_pseudogene
396	ENSG00000089009	RPL6	ENSG00000214064	AC064865.2	processed_pseudogene
396	ENSG00000089009	RPL6	ENSG00000214671	RPL6P12	processed_pseudogene
396	ENSG00000089009	RPL6	ENSG00000215313	RPL6P30	processed_pseudogene
396	ENSG00000089009	RPL6	ENSG00000216754	RP1-190J20.2	processed_pseudogene
396	ENSG00000089009	RPL6	ENSG00000218476	RP11-108N13.1	processed_pseudogene
396	ENSG00000089009	RPL6	ENSG00000223730	RP1-127B20.4	processed_pseudogene
396	ENSG00000089009	RPL6	ENSG00000223945	RP11-458I7.1	processed_pseudogene
396	ENSG00000089009	RPL6	ENSG00000226080	RP11-345J13.1	processed_pseudogene
396	ENSG00000089009	RPL6	ENSG00000227056	RP11-418J17.2	processed_pseudogene
396	ENSG00000089009	RPL6	ENSG00000227474	RP11-295P9.2	processed_pseudogene
396	ENSG00000089009	RPL6	ENSG00000229022	RP11-553N16.1	processed_pseudogene
396	ENSG00000089009	RPL6	ENSG00000230383	AC009245.3	processed_pseudogene
396	ENSG00000089009	RPL6	ENSG00000231063	AC006994.1	processed_pseudogene
396	ENSG00000089009	RPL6	ENSG00000235552	CTD-2124B20.1	processed_pseudogene
396	ENSG00000089009	RPL6	ENSG00000236111	RP11-630I5.1	processed_pseudogene
396	ENSG00000089009	RPL6	ENSG00000236243	RPL6P29	processed_pseudogene
396	ENSG00000089009	RPL6	ENSG00000236976	RP11-165H4.2	processed_pseudogene
396	ENSG00000089009	RPL6	ENSG00000239212	RPL6P7	processed_pseudogene
396	ENSG00000089009	RPL6	ENSG00000240159	RP11-162O12.1	processed_pseudogene
396	ENSG00000089009	RPL6	ENSG00000240305	RP11-1072C15.1	processed_pseudogene
396	ENSG00000089009	RPL6	ENSG00000240611	CTB-49A3.1	processed_pseudogene
396	ENSG00000089009	RPL6	ENSG00000240738	RP1-273G13.1	processed_pseudogene
396	ENSG00000089009	RPL6	ENSG00000242285	RPL6P8	processed_pseudogene
396	ENSG00000089009	RPL6	ENSG00000242390	RP11-427D1.1	processed_pseudogene
396	ENSG00000089009	RPL6	ENSG00000243199	RP11-408P14.1	processed_pseudogene
396	ENSG00000089009	RPL6	ENSG00000243312	RP11-397E7.1	processed_pseudogene
396	ENSG00000089009	RPL6	ENSG00000244470	RP11-395M19.1	processed_pseudogene
396	ENSG00000089009	RPL6	ENSG00000249510	KB-1247B1.1	processed_pseudogene
396	ENSG00000089009	RPL6	ENSG00000250475	RP11-312A15.3	unprocessed_pseudogene
396	ENSG00000089009	RPL6	ENSG00000253646	CTD-2311A18.1	processed_pseudogene
396	ENSG00000089009	RPL6	ENSG00000270702	RP11-107F6.4	processed_pseudogene
397	ENSG00000089012	SIRPG	ENSG00000236550	RP4-673D20.5	unprocessed_pseudogene
398	ENSG00000089022	MAPKAPK5	ENSG00000224498	RP11-655H13.1	processed_pseudogene
399	ENSG00000089048	ESF1	ENSG00000212989	RP11-351E7.2	processed_pseudogene
399	ENSG00000089048	ESF1	ENSG00000253667	RP11-30L15.4	processed_pseudogene
400	ENSG00000089063	C20orf30	ENSG00000225728	RP6-191P20.3	processed_pseudogene
400	ENSG00000089063	C20orf30	ENSG00000227537	RP11-215C7.3	processed_pseudogene
400	ENSG00000089063	C20orf30	ENSG00000238041	RP11-59K5.1	processed_pseudogene
400	ENSG00000089063	C20orf30	ENSG00000238165	AC007560.1	processed_pseudogene
400	ENSG00000089063	TMEM230	ENSG00000270273	RP11-242C24.3	processed_pseudogene
400	ENSG00000089063	TMEM230	ENSG00000271385	RP11-108M11.3	processed_pseudogene
401	ENSG00000089123	TASP1	ENSG00000232431	RP11-578F21.10	unprocessed_pseudogene
402	ENSG00000089157	RPLP0	ENSG00000213553	RPLP0P6	processed_pseudogene
402	ENSG00000089157	RPLP0	ENSG00000226229	RPLP0P1	processed_pseudogene
402	ENSG00000089157	RPLP0	ENSG00000229119	CTB-63M22.1	processed_pseudogene
402	ENSG00000089157	RPLP0	ENSG00000230779	RP1-140J1.4	processed_pseudogene
402	ENSG00000089157	RPLP0	ENSG00000232883	RP11-302I18.1	processed_pseudogene
402	ENSG00000089157	RPLP0	ENSG00000238069	AC021849.1	processed_pseudogene
402	ENSG00000089157	RPLP0	ENSG00000239780	RP11-429H5.1	processed_pseudogene
402	ENSG00000089157	RPLP0	ENSG00000240023	RP11-561B11.1	processed_pseudogene
402	ENSG00000089157	RPLP0	ENSG00000243742	RPLP0P2	processed_pseudogene
402	ENSG00000089157	RPLP0	ENSG00000244640	RP11-436J20.1	processed_pseudogene
402	ENSG00000089157	RPLP0	ENSG00000244705	RP11-133K1.1	processed_pseudogene
402	ENSG00000089157	RPLP0	ENSG00000262892	RP11-429H5.1	NA
403	ENSG00000089169	RPH3A	ENSG00000231793	DOC2GP	unitary_pseudogene
404	ENSG00000089220	PEBP1	ENSG00000236278	RP11-553K8.3	processed_pseudogene
404	ENSG00000089220	PEBP1	ENSG00000259059	RP11-103F13.3	processed_pseudogene
404	ENSG00000089220	PEBP1	ENSG00000270532	PEBP1P2	processed_pseudogene
405	ENSG00000089248	ERP29	ENSG00000233347	ERP29P1	processed_pseudogene
406	ENSG00000089289	IGBP1	ENSG00000226677	C14orf19	processed_pseudogene
406	ENSG00000089289	IGBP1	ENSG00000231552	AC104306.5	processed_pseudogene
406	ENSG00000089289	IGBP1	ENSG00000250325	RP11-127B20.1	processed_pseudogene
406	ENSG00000089289	IGBP1	ENSG00000250858	RP11-336M17.1	processed_pseudogene
407	ENSG00000089693	MLF2	ENSG00000253942	KB-1410C5.1	processed_pseudogene
408	ENSG00000089737	DDX24	ENSG00000216809	RP11-57K17.1	processed_pseudogene
409	ENSG00000089818	NECAP1	ENSG00000178503	AC009530.1	processed_pseudogene
409	ENSG00000089818	NECAP1	ENSG00000234632	AC005041.8	processed_pseudogene
410	ENSG00000089902	RCOR1	ENSG00000254684	RP11-882I15.1	processed_pseudogene
411	ENSG00000090013	BLVRB	ENSG00000230840	AC097463.2	processed_pseudogene
412	ENSG00000090020	SLC9A1	ENSG00000227367	LA16c-68B10.4	unprocessed_pseudogene
413	ENSG00000090054	SPTLC1	ENSG00000218512	SPTLC1P2	processed_pseudogene
413	ENSG00000090054	SPTLC1	ENSG00000219940	SPTLC1P3	processed_pseudogene
413	ENSG00000090054	SPTLC1	ENSG00000227922	SPTLC1P5	processed_pseudogene
413	ENSG00000090054	SPTLC1	ENSG00000230397	SPTLC1P1	processed_pseudogene
413	ENSG00000090054	SPTLC1	ENSG00000232678	SPTLC1P4	processed_pseudogene
413	ENSG00000090054	SPTLC1	ENSG00000261590	RP11-457D20.1	processed_pseudogene
414	ENSG00000090060	PAPOLA	ENSG00000225384	RP13-643D4.1	processed_pseudogene
415	ENSG00000090263	MRPS33	ENSG00000234821	MRPS33P4	processed_pseudogene
415	ENSG00000090263	MRPS33	ENSG00000237920	RP11-350G8.4	unprocessed_pseudogene
415	ENSG00000090263	MRPS33	ENSG00000249649	MRPS33P2	processed_pseudogene
415	ENSG00000090263	MRPS33	ENSG00000251308	MRPS33P3	processed_pseudogene
416	ENSG00000090266	NDUFB2	ENSG00000249074	RP11-21G20.1	processed_pseudogene
417	ENSG00000090273	NUDC	ENSG00000213197	AC012066.1	processed_pseudogene
417	ENSG00000090273	NUDC	ENSG00000238082	AC009948.7	processed_pseudogene
418	ENSG00000090402	SI	ENSG00000257586	RP11-554L12.3	unprocessed_pseudogene
419	ENSG00000090612	ZNF268	ENSG00000258549	RP11-22K10.1	processed_pseudogene
420	ENSG00000090621	PABPC4	ENSG00000237176	RP11-813P10.2	processed_pseudogene
420	ENSG00000090621	PABPC4	ENSG00000238139	RP11-393N21.1	processed_pseudogene
420	ENSG00000090621	PABPC4	ENSG00000254535	PABPC4L	NA
420	ENSG00000090621	PABPC4	ENSG00000258895	CTD-2643K12.1	processed_pseudogene
421	ENSG00000090857	PDPR	ENSG00000214331	RP11-252A24.2	unprocessed_pseudogene
422	ENSG00000090861	AARS	ENSG00000249038	RP11-149A7.1	processed_pseudogene
423	ENSG00000090889	KIF4A	ENSG00000225025	RP4-696H22.2	processed_pseudogene
424	ENSG00000091073	DTX2	ENSG00000186704	AC114737.4	unprocessed_pseudogene
425	ENSG00000091164	TXNL1	ENSG00000231879	TXNL1P1	processed_pseudogene
426	ENSG00000091262	ABCC6	ENSG00000255277	ABCC6P2	unprocessed_pseudogene
426	ENSG00000091262	ABCC6	ENSG00000256340	ABCC6P1	unprocessed_pseudogene
427	ENSG00000091317	CMTM6	ENSG00000271546	RP4-725K1.1	processed_pseudogene
428	ENSG00000091483	FH	ENSG00000234213	FHP1	processed_pseudogene
428	ENSG00000091483	FH	ENSG00000250767	RP11-1084J3.3	processed_pseudogene
429	ENSG00000091513	TF	ENSG00000242337	TFP1	unprocessed_pseudogene
430	ENSG00000091527	CDV3	ENSG00000176243	CDV3P1	processed_pseudogene
431	ENSG00000091844	RGS17	ENSG00000229473	RGS17P1	processed_pseudogene
432	ENSG00000092036	HAUS4	ENSG00000226967	RP11-576I22.1	processed_pseudogene
433	ENSG00000092140	G2E3	ENSG00000240890	RP11-65E22.2	processed_pseudogene
434	ENSG00000092199	HNRNPC	ENSG00000179412	RP13-221M14.5	NA
434	ENSG00000092199	HNRNPC	ENSG00000213305	AP000857.1	processed_pseudogene
434	ENSG00000092199	HNRNPC	ENSG00000215054	RP11-480M11.1	processed_pseudogene
434	ENSG00000092199	HNRNPC	ENSG00000228653	RP11-321E8.2-001	processed_pseudogene
434	ENSG00000092199	HNRNPC	ENSG00000232048	RP5-817C23.1	processed_pseudogene
434	ENSG00000092199	HNRNPC	ENSG00000254748	RP11-736K20.1	processed_pseudogene
434	ENSG00000092199	HNRNPC	ENSG00000258900	HNRPCP	processed_pseudogene
434	ENSG00000092199	HNRNPC	ENSG00000259419	RP11-17L5.2	processed_pseudogene
434	ENSG00000092199	HNRNPC	ENSG00000263179	HNRNPCP4	processed_pseudogene
434	ENSG00000092199	HNRNPC	ENSG00000268914	HNRNPCP10	NA
435	ENSG00000092201	SUPT16H	ENSG00000256238	RP11-473N11.2	processed_pseudogene
436	ENSG00000092203	TOX4	ENSG00000248697	AC004049.3	processed_pseudogene
437	ENSG00000092208	GEMIN2	ENSG00000235015	RP11-216N14.1	processed_pseudogene
437	ENSG00000092208	GEMIN2	ENSG00000235339	RP11-626A1.1	processed_pseudogene
438	ENSG00000092377	TBL1Y	ENSG00000225624	TBL1YP1	unprocessed_pseudogene
439	ENSG00000092445	TYRO3	ENSG00000259581	RP11-685G9.1	processed_pseudogene
440	ENSG00000092531	SNAP23	ENSG00000230758	SNAP23P	processed_pseudogene
441	ENSG00000092820	EZR	ENSG00000243635	RP11-281P11.1	processed_pseudogene
442	ENSG00000092841	MYL6	ENSG00000226543	MYL6P1	processed_pseudogene
442	ENSG00000092841	MYL6	ENSG00000228118	AC118653.1	processed_pseudogene
442	ENSG00000092841	MYL6	ENSG00000235808	MYL6P2	processed_pseudogene
442	ENSG00000092841	MYL6	ENSG00000240677	MYL6P4	processed_pseudogene
443	ENSG00000093000	NUP50	ENSG00000214132	RP11-420O16.2	processed_pseudogene
443	ENSG00000093000	NUP50	ENSG00000219682	RP3-425P12.4	processed_pseudogene
443	ENSG00000093000	NUP50	ENSG00000219736	RP11-560O20.1	processed_pseudogene
443	ENSG00000093000	NUP50	ENSG00000259010	RP11-973N13.2	processed_pseudogene
444	ENSG00000093167	LRRFIP2	ENSG00000237014	AC004074.4	processed_pseudogene
445	ENSG00000094755	GABRP	ENSG00000257852	RP11-843B15.1	processed_pseudogene
446	ENSG00000094916	CBX5	ENSG00000214321	CBX1P4	processed_pseudogene
446	ENSG00000094916	CBX5	ENSG00000214322	CBX1P2	processed_pseudogene
446	ENSG00000094916	CBX5	ENSG00000241535	CBX5P1	processed_pseudogene
447	ENSG00000095209	TMEM38B	ENSG00000238026	RP11-78E6.1	processed_pseudogene
448	ENSG00000095303	PTGS1	ENSG00000230916	RP11-10B2.1	processed_pseudogene
449	ENSG00000095627	TDRD1	ENSG00000248750	RP11-131K17.1	processed_pseudogene
450	ENSG00000095917	TPSD1	ENSG00000261564	RP11-616M22.10	unprocessed_pseudogene
451	ENSG00000096063	SRPK1	ENSG00000253431	RP11-442A17.2	processed_pseudogene
451	ENSG00000096063	SRPK1	ENSG00000265946	RP11-752P2.2	processed_pseudogene
452	ENSG00000096080	MRPS18A	ENSG00000229759	MRPS18AP1	processed_pseudogene
453	ENSG00000096088	PGC	ENSG00000227179	PGCP1	unprocessed_pseudogene
454	ENSG00000096384	HSP90AB1	ENSG00000183199	HSP90AB3P	processed_pseudogene
454	ENSG00000096384	HSP90AB1	ENSG00000205940	HSP90AB2P	processed_pseudogene
454	ENSG00000096384	HSP90AB1	ENSG00000217334	RP11-33E24.3	processed_pseudogene
454	ENSG00000096384	HSP90AB1	ENSG00000223738	RP11-781E19.1	processed_pseudogene
454	ENSG00000096384	HSP90AB1	ENSG00000235071	RP11-759L5.2	processed_pseudogene
454	ENSG00000096384	HSP90AB1	ENSG00000235137	HSP90AB6P	processed_pseudogene
454	ENSG00000096384	HSP90AB1	ENSG00000235838	RP5-1051H14.1	processed_pseudogene
454	ENSG00000096384	HSP90AB1	ENSG00000237016	AC013410.1	processed_pseudogene
454	ENSG00000096384	HSP90AB1	ENSG00000253558	CTD-2179L22.1	processed_pseudogene
454	ENSG00000096384	HSP90AB1	ENSG00000253564	RP11-956J14.2	processed_pseudogene
455	ENSG00000096654	ZNF184	ENSG00000204789	ZNF204P	processed_pseudogene
456	ENSG00000096746	HNRNPH3	ENSG00000230247	HNRNPH3P1	processed_pseudogene
457	ENSG00000096968	JAK2	ENSG00000228770	AC007327.6	processed_pseudogene
458	ENSG00000097021	ACOT7	ENSG00000205794	RP11-333E13.4	processed_pseudogene
459	ENSG00000099194	SCD	ENSG00000226549	SCDP1	processed_pseudogene
459	ENSG00000099194	SCD	ENSG00000248286	RP11-811J10.1	processed_pseudogene
460	ENSG00000099246	RAB18	ENSG00000233908	RP11-425D10.1	processed_pseudogene
461	ENSG00000099341	PSMD8	ENSG00000228264	RP11-350G8.7	processed_pseudogene
462	ENSG00000099783	HNRNPM	ENSG00000259335	RP11-516C1.2	processed_pseudogene
462	ENSG00000099783	HNRNPM	ENSG00000269576	HNRNPMP2	processed_pseudogene
463	ENSG00000099797	TECR	ENSG00000235043	RP11-397E7.3	processed_pseudogene
463	ENSG00000099797	TECR	ENSG00000248565	RP11-93I21.1	processed_pseudogene
464	ENSG00000099810	MTAP	ENSG00000230077	MTAPP2	processed_pseudogene
464	ENSG00000099810	MTAP	ENSG00000243025	MTAPP1	processed_pseudogene
465	ENSG00000099817	POLR2E	ENSG00000255210	RP11-344L21.1	processed_pseudogene
466	ENSG00000099821	POLRMT	ENSG00000266066	POLRMTP1	processed_pseudogene
467	ENSG00000099822	HCN2	ENSG00000259993	RP11-261B23.1	processed_pseudogene
467	ENSG00000099822	HCN2	ENSG00000260211	RP13-395E19.2	processed_pseudogene
468	ENSG00000099901	RANBP1	ENSG00000231744	RP11-164H5.1	processed_pseudogene
468	ENSG00000099901	RANBP1	ENSG00000235672	AC090286.2	processed_pseudogene
468	ENSG00000099901	RANBP1	ENSG00000257199	RP11-669B18.1	processed_pseudogene
469	ENSG00000099904	ZDHHC8	ENSG00000133519	ZDHHC8P1	unprocessed_pseudogene
470	ENSG00000099917	MED15	ENSG00000223760	MED15P9	unprocessed_pseudogene
470	ENSG00000099917	MED15	ENSG00000224679	AC093838.5	unprocessed_pseudogene
470	ENSG00000099917	MED15	ENSG00000226831	AC131180.5	processed_pseudogene
470	ENSG00000099917	MED15	ENSG00000234381	MED15P7	NA
470	ENSG00000099917	MED15	ENSG00000236595	AC068137.2	processed_pseudogene
470	ENSG00000099917	MED15	ENSG00000248796	AC131180.2	unprocessed_pseudogene
470	ENSG00000099917	MED15	ENSG00000257162	RP11-244H18.2	processed_pseudogene
470	ENSG00000099917	MED15	ENSG00000257853	CTD-2311B13.3	unprocessed_pseudogene
471	ENSG00000099957	P2RX6	ENSG00000206145	P2RX6P	unprocessed_pseudogene
472	ENSG00000099977	DDT	ENSG00000228039	KB-1125A3.10	processed_pseudogene
472	ENSG00000099977	DDT	ENSG00000230683	RP11-660I20.1	processed_pseudogene
472	ENSG00000099977	DDT	ENSG00000235231	AP000351.10	NA
473	ENSG00000099994	SUSD2	ENSG00000226534	KB-1183D5.16	processed_pseudogene
473	ENSG00000099994	SUSD2	ENSG00000236984	XXbac-B33L19.10	NA
474	ENSG00000100027	YPEL1	ENSG00000224836	RP11-341G2.3	processed_pseudogene
475	ENSG00000100029	PES1	ENSG00000229268	RP11-284P20.2	processed_pseudogene
475	ENSG00000100029	PES1	ENSG00000248191	RP11-400D2.1	processed_pseudogene
476	ENSG00000100031	GGT1	ENSG00000197421	GGT3P	unprocessed_pseudogene
476	ENSG00000100031	GGT1	ENSG00000216522	AC011718.1	NA
477	ENSG00000100033	PRODH	ENSG00000161132	XXbac-B444P24.10	unprocessed_pseudogene
478	ENSG00000100038	TOP3B	ENSG00000228050	TOP3B2	processed_pseudogene
479	ENSG00000100075	SLC25A1	ENSG00000213645	RP11-340I6.10	processed_pseudogene
479	ENSG00000100075	SLC25A1	ENSG00000227545	RP5-905H7.10	processed_pseudogene
479	ENSG00000100075	SLC25A1	ENSG00000234467	RP11-340I6.2	processed_pseudogene
479	ENSG00000100075	SLC25A1	ENSG00000254479	RP11-878E11.1	processed_pseudogene
480	ENSG00000100116	GCAT	ENSG00000270878	CTD-2302E22.5	processed_pseudogene
481	ENSG00000100124	ANKRD54	ENSG00000236442	ANKRD54P1	processed_pseudogene
482	ENSG00000100129	EIF3L	ENSG00000226086	RP11-508N22.4	processed_pseudogene
482	ENSG00000100129	EIF3L	ENSG00000233837	EIF3LP2	processed_pseudogene
482	ENSG00000100129	EIF3L	ENSG00000258501	RP11-705B14.1	processed_pseudogene
483	ENSG00000100138	NHP2L1	ENSG00000230276	RP11-373A6.1	processed_pseudogene
483	ENSG00000100138	NHP2L1	ENSG00000237168	RP11-353N4.3	NA
483	ENSG00000100138	NHP2L1	ENSG00000249977	RP11-155G15.3	processed_pseudogene
483	ENSG00000100138	NHP2L1	ENSG00000255703	RP11-46H11.2	processed_pseudogene
484	ENSG00000100170	SLC5A1	ENSG00000223679	AP000362.1	unprocessed_pseudogene
485	ENSG00000100191	SLC5A4	ENSG00000232261	RP4-560B9.5	unprocessed_pseudogene
485	ENSG00000100191	SLC5A4	ENSG00000255116	OR8G5	processed_pseudogene
485	ENSG00000100191	SLC5A4	ENSG00000264503	RP11-856M7.7	processed_pseudogene
486	ENSG00000100197	CYP2D6	ENSG00000226450	CYP2D8P1	unprocessed_pseudogene
487	ENSG00000100211	CBY1	ENSG00000236832	AC073465.2	processed_pseudogene
487	ENSG00000100211	CBY1	ENSG00000253997	RP11-200A13.3	processed_pseudogene
488	ENSG00000100216	TOMM22	ENSG00000213287	RP11-680L20.1	processed_pseudogene
488	ENSG00000100216	TOMM22	ENSG00000225155	TOMM22P5	processed_pseudogene
488	ENSG00000100216	TOMM22	ENSG00000227604	TOMM22P3	processed_pseudogene
488	ENSG00000100216	TOMM22	ENSG00000232195	TOMM22P2	processed_pseudogene
488	ENSG00000100216	TOMM22	ENSG00000237427	TOMM22P1	processed_pseudogene
488	ENSG00000100216	TOMM22	ENSG00000241874	TOMM22P6	processed_pseudogene
488	ENSG00000100216	TOMM22	ENSG00000248396	TOMM22P4	processed_pseudogene
489	ENSG00000100219	XBP1	ENSG00000249947	XBP1P1	processed_pseudogene
490	ENSG00000100221	JOSD1	ENSG00000270859	RP11-435I3.1	processed_pseudogene
491	ENSG00000100239	PPP6R2	ENSG00000233442	PPP6R2P1	unprocessed_pseudogene
491	ENSG00000100239	PPP6R2	ENSG00000267324	RP11-411B10.5	processed_pseudogene
492	ENSG00000100241	SBF1	ENSG00000224904	RP5-934G17.6	processed_pseudogene
492	ENSG00000100241	SBF1	ENSG00000248522	SBF1P1	processed_pseudogene
493	ENSG00000100253	MIOX	ENSG00000253292	RP11-298P6.5	processed_pseudogene
494	ENSG00000100280	AP1B1	ENSG00000232707	AP1B1P2	unprocessed_pseudogene
494	ENSG00000100280	AP1B1	ENSG00000234479	AP1B1P1	unprocessed_pseudogene
494	ENSG00000100280	AP1B1	ENSG00000242156	AC000041.8	unprocessed_pseudogene
495	ENSG00000100285	NEFH	ENSG00000223489	NEFHP1	processed_pseudogene
495	ENSG00000100285	NEFH	ENSG00000223651	RP5-1121H13.1	processed_pseudogene
496	ENSG00000100304	TTLL12	ENSG00000271196	RP11-461O14.3	processed_pseudogene
497	ENSG00000100312	ACR	ENSG00000175509	AL078621.13	processed_pseudogene
498	ENSG00000100316	RPL3	ENSG00000213891	RPL3P6	processed_pseudogene
498	ENSG00000100316	RPL3	ENSG00000223455	RP11-781P14.3	processed_pseudogene
498	ENSG00000100316	RPL3	ENSG00000223568	RP11-284P20.4	processed_pseudogene
498	ENSG00000100316	RPL3	ENSG00000225093	RP1-111B22.2	processed_pseudogene
498	ENSG00000100316	RPL3	ENSG00000227939	RPL3P2	processed_pseudogene
498	ENSG00000100316	RPL3	ENSG00000228149	RPL3P1	processed_pseudogene
498	ENSG00000100316	RPL3	ENSG00000229430	RPL3P2	NA
498	ENSG00000100316	RPL3	ENSG00000231546	RPL3P5	processed_pseudogene
498	ENSG00000100316	RPL3	ENSG00000232199	AC004161.4	processed_pseudogene
498	ENSG00000100316	RPL3	ENSG00000232496	RPL3P12	processed_pseudogene
498	ENSG00000100316	RPL3	ENSG00000232573	RPL3P4	processed_pseudogene
498	ENSG00000100316	RPL3	ENSG00000234648	AL162151.3	processed_pseudogene
498	ENSG00000100316	RPL3	ENSG00000240540	RPL3P9	processed_pseudogene
498	ENSG00000100316	RPL3	ENSG00000243095	RP11-479P21.1	processed_pseudogene
498	ENSG00000100316	RPL3	ENSG00000243388	RPL3P3	processed_pseudogene
498	ENSG00000100316	RPL3	ENSG00000258013	RPL30P5	processed_pseudogene
499	ENSG00000100347	SAMM50	ENSG00000224488	RP11-492A12.2	processed_pseudogene
500	ENSG00000100348	TXN2	ENSG00000213540	RP11-486G15.1	processed_pseudogene
501	ENSG00000100368	CSF2RB	ENSG00000232254	CSF2RBP1	unprocessed_pseudogene
502	ENSG00000100380	ST13	ENSG00000212789	ST13P5	processed_pseudogene
502	ENSG00000100380	ST13	ENSG00000213234	ST13P10	processed_pseudogene
502	ENSG00000100380	ST13	ENSG00000213368	ST13P11	processed_pseudogene
502	ENSG00000100380	ST13	ENSG00000215875	ST13P20	processed_pseudogene
502	ENSG00000100380	ST13	ENSG00000217769	RP11-76H14.2	processed_pseudogene
502	ENSG00000100380	ST13	ENSG00000218698	ST13P16	processed_pseudogene
502	ENSG00000100380	ST13	ENSG00000225259	ST13P6	processed_pseudogene
502	ENSG00000100380	ST13	ENSG00000227832	ST13P21	processed_pseudogene
502	ENSG00000100380	ST13	ENSG00000228110	ST13P19	processed_pseudogene
502	ENSG00000100380	ST13	ENSG00000229256	ST13P13	processed_pseudogene
502	ENSG00000100380	ST13	ENSG00000232150	ST13P4	processed_pseudogene
502	ENSG00000100380	ST13	ENSG00000234322	ST13P18	processed_pseudogene
502	ENSG00000100380	ST13	ENSG00000235616	ST13P2	processed_pseudogene
502	ENSG00000100380	ST13	ENSG00000237821	AC083873.4	processed_pseudogene
502	ENSG00000100380	ST13	ENSG00000240959	ST13P14	processed_pseudogene
502	ENSG00000100380	ST13	ENSG00000243759	ST13P15	processed_pseudogene
502	ENSG00000100380	ST13	ENSG00000248400	ST13P12	processed_pseudogene
502	ENSG00000100380	ST13	ENSG00000253183	RP4-701O16.5	processed_pseudogene
502	ENSG00000100380	ST13	ENSG00000256070	RP11-56H16.1	processed_pseudogene
502	ENSG00000100380	ST13	ENSG00000257668	RP11-58A17.2	processed_pseudogene
502	ENSG00000100380	ST13	ENSG00000257773	ST13P3	processed_pseudogene
502	ENSG00000100380	ST13	ENSG00000258230	RP11-511H9.3	processed_pseudogene
502	ENSG00000100380	ST13	ENSG00000261844	ST13P11	NA
503	ENSG00000100387	RBX1	ENSG00000226860	AC109638.1	processed_pseudogene
503	ENSG00000100387	RBX1	ENSG00000251050	RP11-168A11.4	processed_pseudogene
504	ENSG00000100410	PHF5A	ENSG00000238259	AC067940.1	processed_pseudogene
504	ENSG00000100410	PHF5A	ENSG00000244730	RP13-1056D16.2	processed_pseudogene
504	ENSG00000100410	PHF5A	ENSG00000249540	RP11-789L4.1	processed_pseudogene
504	ENSG00000100410	PHF5A	ENSG00000259586	RP11-66B24.3	processed_pseudogene
504	ENSG00000100410	PHF5A	ENSG00000270431	RP1-241P17.7	processed_pseudogene
505	ENSG00000100412	ACO2	ENSG00000225017	AP004289.1	processed_pseudogene
505	ENSG00000100412	ACO2	ENSG00000228367	RP11-524L6.2	processed_pseudogene
505	ENSG00000100412	ACO2	ENSG00000235371	RP4-764D2.1	processed_pseudogene
505	ENSG00000100412	ACO2	ENSG00000235485	RP1-101G11.2	processed_pseudogene
506	ENSG00000100442	FKBP3	ENSG00000223589	RP5-884C9.3	processed_pseudogene
506	ENSG00000100442	FKBP3	ENSG00000237922	RP11-478H16.1	processed_pseudogene
507	ENSG00000100462	PRMT5	ENSG00000249004	RP11-752L20.1	processed_pseudogene
508	ENSG00000100478	AP4S1	ENSG00000220960	RP1-72A23.1	processed_pseudogene
509	ENSG00000100483	METTL21D	ENSG00000227416	RP11-109P14.2	processed_pseudogene
510	ENSG00000100503	NIN	ENSG00000223605	AC107399.1	unprocessed_pseudogene
511	ENSG00000100519	PSMC6	ENSG00000236814	RP11-446E9.1	processed_pseudogene
511	ENSG00000100519	PSMC6	ENSG00000250914	RP11-1084J3.1	processed_pseudogene
511	ENSG00000100519	PSMC6	ENSG00000256075	RP11-81H14.3	processed_pseudogene
512	ENSG00000100522	GNPNAT1	ENSG00000248978	RP11-98H4.1	unprocessed_pseudogene
512	ENSG00000100522	GNPNAT1	ENSG00000271219	RP11-369K17.2	processed_pseudogene
513	ENSG00000100564	PIGH	ENSG00000259657	RP11-361D15.1	processed_pseudogene
514	ENSG00000100567	PSMA3	ENSG00000235907	RP4-580O19.2	processed_pseudogene
514	ENSG00000100567	PSMA3	ENSG00000258563	RP11-248B10.3	processed_pseudogene
515	ENSG00000100568	VTI1B	ENSG00000213434	RP11-367N14.1	processed_pseudogene
515	ENSG00000100568	VTI1B	ENSG00000227759	RP11-216B9.4	processed_pseudogene
515	ENSG00000100568	VTI1B	ENSG00000243974	RP11-15N24.3	processed_pseudogene
515	ENSG00000100568	VTI1B	ENSG00000258074	LOC100127976	processed_pseudogene
516	ENSG00000100575	TIMM9	ENSG00000232608	TIMM9P2	processed_pseudogene
516	ENSG00000100575	TIMM9	ENSG00000232786	TIMM9P3	processed_pseudogene
516	ENSG00000100575	TIMM9	ENSG00000236900	TIMM9P1	processed_pseudogene
517	ENSG00000100596	SPTLC2	ENSG00000213065	RP3-431P23.2	processed_pseudogene
518	ENSG00000100600	LGMN	ENSG00000214269	LGMNP1	processed_pseudogene
519	ENSG00000100603	SNW1	ENSG00000235400	RP4-641G12.4	processed_pseudogene
519	ENSG00000100603	SNW1	ENSG00000259317	RP11-561C5.7	unprocessed_pseudogene
520	ENSG00000100605	ITPK1	ENSG00000237351	CTD-2522E6.4	processed_pseudogene
521	ENSG00000100614	PPM1A	ENSG00000250483	PPM1AP1	processed_pseudogene
522	ENSG00000100632	ERH	ENSG00000218143	ERHP2	processed_pseudogene
522	ENSG00000100632	ERH	ENSG00000254270	ERHP1	processed_pseudogene
523	ENSG00000100644	HIF1A	ENSG00000258978	RP11-950C14.8	processed_pseudogene
524	ENSG00000100664	EIF5	ENSG00000215319	RP11-98L4.1	processed_pseudogene
525	ENSG00000100665	SERPINA4	ENSG00000187483	SERPINA13	unprocessed_pseudogene
526	ENSG00000100714	MTHFD1	ENSG00000231831	RP11-1A15.2	processed_pseudogene
527	ENSG00000100722	ZC3H14	ENSG00000250319	CTD-2272G21.3	processed_pseudogene
527	ENSG00000100722	ZC3H14	ENSG00000270484	RP3-399J4.4	processed_pseudogene
528	ENSG00000100731	PCNX	ENSG00000251508	RP5-862P8.3	unprocessed_pseudogene
529	ENSG00000100764	PSMC1	ENSG00000213781	PSMC1P2	processed_pseudogene
529	ENSG00000100764	PSMC1	ENSG00000217385	PSMC1P11	processed_pseudogene
529	ENSG00000100764	PSMC1	ENSG00000226126	PSMC1P12	processed_pseudogene
529	ENSG00000100764	PSMC1	ENSG00000231244	PSMC1P3	processed_pseudogene
529	ENSG00000100764	PSMC1	ENSG00000232314	PSMC1P13	processed_pseudogene
529	ENSG00000100764	PSMC1	ENSG00000236348	PSMC1P10	processed_pseudogene
529	ENSG00000100764	PSMC1	ENSG00000240255	PSMC1P6	processed_pseudogene
529	ENSG00000100764	PSMC1	ENSG00000241506	PSMC1P1	processed_pseudogene
529	ENSG00000100764	PSMC1	ENSG00000243838	PSMC1P7	processed_pseudogene
529	ENSG00000100764	PSMC1	ENSG00000248781	PSMC1P4	processed_pseudogene
529	ENSG00000100764	PSMC1	ENSG00000250273	PSMC1P5	processed_pseudogene
529	ENSG00000100764	PSMC1	ENSG00000255993	PSMC1P9	processed_pseudogene
529	ENSG00000100764	PSMC1	ENSG00000256896	PSMC1P8	processed_pseudogene
530	ENSG00000100804	PSMB5	ENSG00000230617	AC079987.2	processed_pseudogene
531	ENSG00000100811	YY1	ENSG00000229104	AC023468.1	processed_pseudogene
531	ENSG00000100811	YY1	ENSG00000230661	RP11-104F15.7	processed_pseudogene
532	ENSG00000100814	CCNB1IP1	ENSG00000229815	CCNB1IP1P1	processed_pseudogene
532	ENSG00000100814	CCNB1IP1	ENSG00000230860	CCNB1IP1P2	processed_pseudogene
532	ENSG00000100814	CCNB1IP1	ENSG00000231001	CCNB1IP1P3	processed_pseudogene
533	ENSG00000100815	TRIP11	ENSG00000257611	RP11-185N2.1	processed_pseudogene
533	ENSG00000100815	TRIP11	ENSG00000260714	RP11-266L9.1	processed_pseudogene
533	ENSG00000100815	TRIP11	ENSG00000262700	RP11-266L9.3	processed_pseudogene
533	ENSG00000100815	TRIP11	ENSG00000263326	RP11-266L9.6	unprocessed_pseudogene
534	ENSG00000100836	PABPN1	ENSG00000213018	AL590762.11	processed_pseudogene
534	ENSG00000100836	PABPN1	ENSG00000233710	RP4-808O4.2	processed_pseudogene
534	ENSG00000100836	PABPN1	ENSG00000255875	CTD-2102P23.1	processed_pseudogene
535	ENSG00000100852	ARHGAP5	ENSG00000218586	RP4-791C19.1	processed_pseudogene
535	ENSG00000100852	ARHGAP5	ENSG00000250847	CTD-2020P22.1	unprocessed_pseudogene
536	ENSG00000100902	PSMA6	ENSG00000215414	PSMA6P1	processed_pseudogene
536	ENSG00000100902	PSMA6	ENSG00000229083	PSMA6P2	processed_pseudogene
536	ENSG00000100902	PSMA6	ENSG00000233767	PSMA6P3	processed_pseudogene
536	ENSG00000100902	PSMA6	ENSG00000271625	PSMA6P4	processed_pseudogene
537	ENSG00000100911	PSME2	ENSG00000225131	PSME2P2	processed_pseudogene
537	ENSG00000100911	PSME2	ENSG00000227462	RP11-108B14.4	processed_pseudogene
537	ENSG00000100911	PSME2	ENSG00000238000	RP11-274E7.2	processed_pseudogene
537	ENSG00000100911	PSME2	ENSG00000248988	RP11-815N9.2	processed_pseudogene
537	ENSG00000100911	PSME2	ENSG00000251332	RP11-177C12.4	processed_pseudogene
537	ENSG00000100911	PSME2	ENSG00000253208	RP11-1G11.2	processed_pseudogene
538	ENSG00000101057	MYBL2	ENSG00000250997	RP11-502M1.1	processed_pseudogene
539	ENSG00000101115	SALL4	ENSG00000231280	SALL4P6	processed_pseudogene
539	ENSG00000101115	SALL4	ENSG00000231915	SALL4P5	unprocessed_pseudogene
539	ENSG00000101115	SALL4	ENSG00000238040	SALL4P2	processed_pseudogene
539	ENSG00000101115	SALL4	ENSG00000250308	SALL4P1	processed_pseudogene
539	ENSG00000101115	SALL4	ENSG00000258692	RP11-246E14.1	processed_pseudogene
539	ENSG00000101115	SALL4	ENSG00000258705	AE000660.4	processed_pseudogene
540	ENSG00000101132	PFDN4	ENSG00000223948	RP11-421N10.1	processed_pseudogene
540	ENSG00000101132	PFDN4	ENSG00000231357	AC006028.11	processed_pseudogene
540	ENSG00000101132	PFDN4	ENSG00000232042	RP11-45J1.1	processed_pseudogene
541	ENSG00000101150	TPD52L2	ENSG00000256108	RP13-672B3.5	processed_pseudogene
542	ENSG00000101152	DNAJC5	ENSG00000253483	CTC-756D1.1	processed_pseudogene
543	ENSG00000101162	TUBB1	ENSG00000249726	TUBB1P1	unprocessed_pseudogene
543	ENSG00000101162	TUBB1	ENSG00000255988	RP11-318G8.3	processed_pseudogene
544	ENSG00000101166	SLMO2	ENSG00000226226	RP11-410C4.3	processed_pseudogene
544	ENSG00000101166	SLMO2	ENSG00000231108	RP11-390F4.9	processed_pseudogene
544	ENSG00000101166	SLMO2	ENSG00000236105	AC000110.1	processed_pseudogene
544	ENSG00000101166	SLMO2	ENSG00000249516	CTD-2201E18.2	processed_pseudogene
544	ENSG00000101166	SLMO2	ENSG00000250711	CTD-2201E18.1	processed_pseudogene
544	ENSG00000101166	SLMO2	ENSG00000251163	CTD-2325A15.2	processed_pseudogene
544	ENSG00000101166	SLMO2	ENSG00000251656	CTD-2201E18.4	processed_pseudogene
544	ENSG00000101166	SLMO2	ENSG00000254182	RP11-68L18.2	processed_pseudogene
544	ENSG00000101166	SLMO2	ENSG00000264907	SLMO2P3	processed_pseudogene
544	ENSG00000101166	SLMO2	ENSG00000271242	SLMO2P2	processed_pseudogene
545	ENSG00000101180	HRH3	ENSG00000260909	RP11-93O14.1	unprocessed_pseudogene
546	ENSG00000101182	PSMA7	ENSG00000227358	RP11-180I4.1	processed_pseudogene
547	ENSG00000101210	EEF1A2	ENSG00000216519	RP3-406A7.1	processed_pseudogene
547	ENSG00000101210	EEF1A2	ENSG00000223822	EEF1A1P1	processed_pseudogene
547	ENSG00000101210	EEF1A2	ENSG00000229239	RP11-223J15.2	unprocessed_pseudogene
547	ENSG00000101210	EEF1A2	ENSG00000232587	EEF1A1P3	processed_pseudogene
547	ENSG00000101210	EEF1A2	ENSG00000250956	CTB-88F18.3	processed_pseudogene
547	ENSG00000101210	EEF1A2	ENSG00000255127	EEF1A1P18	unprocessed_pseudogene
547	ENSG00000101210	EEF1A2	ENSG00000271475	RP4-799G3.1	processed_pseudogene
548	ENSG00000101220	C20orf27	ENSG00000271547	RP11-579D7.8	processed_pseudogene
549	ENSG00000101266	CSNK2A1	ENSG00000254598	CSNK2A1P	NA
550	ENSG00000101307	SIRPB1	ENSG00000234282	RP4-673D20.4	unprocessed_pseudogene
551	ENSG00000101335	MYL9	ENSG00000253135	RP11-589C21.2	processed_pseudogene
551	ENSG00000101335	MYL9	ENSG00000254387	RP3-388N13.2	processed_pseudogene
551	ENSG00000101335	MYL9	ENSG00000255885	RP11-815D16.1	processed_pseudogene
552	ENSG00000101361	NOP56	ENSG00000226626	RP11-315I14.5	processed_pseudogene
552	ENSG00000101361	NOP56	ENSG00000235559	NOL5BP	processed_pseudogene
552	ENSG00000101361	NOP56	ENSG00000257956	RP11-359M6.3	processed_pseudogene
553	ENSG00000101363	MANBAL	ENSG00000224207	RP11-10L12.1	processed_pseudogene
554	ENSG00000101367	MAPRE1	ENSG00000233204	MAPRE1P3	processed_pseudogene
554	ENSG00000101367	MAPRE1	ENSG00000250076	RP11-141P6.1	processed_pseudogene
554	ENSG00000101367	MAPRE1	ENSG00000253915	MAPRE1P1	processed_pseudogene
555	ENSG00000101421	CHMP4B	ENSG00000258469	RP11-665C16.4	processed_pseudogene
556	ENSG00000101435	CST9L	ENSG00000204662	CST9LP1	unprocessed_pseudogene
557	ENSG00000101444	AHCY	ENSG00000213107	AC064834.4	processed_pseudogene
557	ENSG00000101444	AHCY	ENSG00000215044	RP11-292F22.3	NA
557	ENSG00000101444	AHCY	ENSG00000232992	AC023468.2	processed_pseudogene
557	ENSG00000101444	AHCY	ENSG00000233955	AC068535.1	processed_pseudogene
557	ENSG00000101444	AHCY	ENSG00000238181	RP11-88M19.3	processed_pseudogene
557	ENSG00000101444	AHCY	ENSG00000242529	XX-CR54.2	processed_pseudogene
557	ENSG00000101444	AHCY	ENSG00000259465	RP11-562A8.3	processed_pseudogene
557	ENSG00000101444	AHCY	ENSG00000261495	AHCYP8	NA
557	ENSG00000101444	AHCY	ENSG00000263471	AHCYP1	NA
558	ENSG00000101464	PIGU	ENSG00000224437	RP11-161E22.2	processed_pseudogene
559	ENSG00000101546	RBFA	ENSG00000259393	RP11-313H3.1	processed_pseudogene
560	ENSG00000101773	RBBP8	ENSG00000230399	RBBP8P1	processed_pseudogene
561	ENSG00000101782	RIOK3	ENSG00000225944	RIOK3P1	processed_pseudogene
562	ENSG00000101825	MXRA5	ENSG00000235649	MXRA5P1	unprocessed_pseudogene
563	ENSG00000101843	PSMD10	ENSG00000226652	PSMD10P2	processed_pseudogene
563	ENSG00000101843	PSMD10	ENSG00000228663	PSMD10P1	processed_pseudogene
563	ENSG00000101843	PSMD10	ENSG00000232041	PSMD10P3	processed_pseudogene
564	ENSG00000101844	ATG4A	ENSG00000232735	RP11-121C22.1	processed_pseudogene
565	ENSG00000101846	STS	ENSG00000227166	STSP1	unprocessed_pseudogene
566	ENSG00000101850	GPR143	ENSG00000232583	GPR143P	unprocessed_pseudogene
567	ENSG00000101882	NKAP	ENSG00000233382	NKAPP1	processed_pseudogene
568	ENSG00000101911	PRPS2	ENSG00000216811	RP1-69B13.2	processed_pseudogene
568	ENSG00000101911	PRPS2	ENSG00000226468	AC018641.7	processed_pseudogene
568	ENSG00000101911	PRPS2	ENSG00000234269	RP11-338N12.1	processed_pseudogene
569	ENSG00000101935	AMMECR1	ENSG00000213536	GNG5P1	processed_pseudogene
569	ENSG00000101935	AMMECR1	ENSG00000233273	AMMECR1LP1	processed_pseudogene
570	ENSG00000101951	PAGE4	ENSG00000235349	RP11-561N12.6	processed_pseudogene
571	ENSG00000101966	XIAP	ENSG00000180152	AC079753.4	processed_pseudogene
571	ENSG00000101966	XIAP	ENSG00000254843	RP11-648O15.1	processed_pseudogene
571	ENSG00000101966	XIAP	ENSG00000270294	RP11-566F5.1	processed_pseudogene
572	ENSG00000101986	ABCD1	ENSG00000214330	ABCD1P5	unprocessed_pseudogene
572	ENSG00000101986	ABCD1	ENSG00000215151	ABCD1P2	unprocessed_pseudogene
572	ENSG00000101986	ABCD1	ENSG00000225293	ABCD1P4	unprocessed_pseudogene
573	ENSG00000102007	PLP2	ENSG00000231020	RP11-357J22.1	processed_pseudogene
573	ENSG00000102007	PLP2	ENSG00000250749	RP11-451H23.1	processed_pseudogene
574	ENSG00000102021	LUZP4	ENSG00000232853	RP11-565H13.4	processed_pseudogene
575	ENSG00000102032	RENBP	ENSG00000232249	LL0XNC01-37G1.2	unprocessed_pseudogene
576	ENSG00000102043	MTMR8	ENSG00000271677	RP1-274L7.3	unprocessed_pseudogene
577	ENSG00000102048	ASB9	ENSG00000258527	ASB9P1	processed_pseudogene
578	ENSG00000102078	SLC25A14	ENSG00000213608	RP11-722P15.2	processed_pseudogene
579	ENSG00000102098	SCML2	ENSG00000264127	SCML2P1	processed_pseudogene
579	ENSG00000102098	SCML2	ENSG00000271105	SCML2P2	processed_pseudogene
580	ENSG00000102144	PGK1	ENSG00000213290	CTD-2192J16.12	processed_pseudogene
580	ENSG00000102144	PGK1	ENSG00000228328	RP11-516A11.1	processed_pseudogene
580	ENSG00000102144	PGK1	ENSG00000234340	AP000705.8	processed_pseudogene
581	ENSG00000102158	MAGT1	ENSG00000232862	RP4-665N4.5	processed_pseudogene
582	ENSG00000102172	SMS	ENSG00000213080	RP11-312J18.5	processed_pseudogene
582	ENSG00000102172	SMS	ENSG00000224656	RP1-212G6.4	processed_pseudogene
582	ENSG00000102172	SMS	ENSG00000232389	RP11-134K13.2	processed_pseudogene
582	ENSG00000102172	SMS	ENSG00000249779	RP11-447H19.3	processed_pseudogene
582	ENSG00000102172	SMS	ENSG00000251342	CTC-235G5.2	processed_pseudogene
583	ENSG00000102241	HTATSF1	ENSG00000271361	HTATSF1P2	processed_pseudogene
584	ENSG00000102290	PCDH11X	ENSG00000228666	KRT18P1	processed_pseudogene
585	ENSG00000102309	PIN4	ENSG00000227048	RP11-134G8.2	processed_pseudogene
585	ENSG00000102309	PIN4	ENSG00000227973	AC023356.3	processed_pseudogene
585	ENSG00000102309	PIN4	ENSG00000233626	RP11-565J7.1	processed_pseudogene
585	ENSG00000102309	PIN4	ENSG00000259622	RP11-597K23.1	processed_pseudogene
586	ENSG00000102317	RBM3	ENSG00000236741	RP4-560B9.4	processed_pseudogene
587	ENSG00000102349	KLF8	ENSG00000260726	KLF8P1	processed_pseudogene
588	ENSG00000102384	CENPI	ENSG00000224778	CENPIP1	unprocessed_pseudogene
589	ENSG00000102531	FNDC3A	ENSG00000223592	FNDC3CP	unitary_pseudogene
589	ENSG00000102531	FNDC3A	ENSG00000224869	AC062016.1	processed_pseudogene
590	ENSG00000102572	STK24	ENSG00000230079	RP11-535K18.2	processed_pseudogene
590	ENSG00000102572	STK24	ENSG00000267570	RP11-773H22.1	processed_pseudogene
591	ENSG00000102683	SGCG	ENSG00000198414	TATDN2P1	processed_pseudogene
592	ENSG00000102699	PARP4	ENSG00000224976	PARP4P2	unprocessed_pseudogene
592	ENSG00000102699	PARP4	ENSG00000231514	FAM58CP	processed_pseudogene
592	ENSG00000102699	PARP4	ENSG00000237917	PARP4P1	unprocessed_pseudogene
592	ENSG00000102699	PARP4	ENSG00000249263	PARP4P3	unprocessed_pseudogene
593	ENSG00000102710	FAM48A	ENSG00000223611	FAM48B2	processed_pseudogene
593	ENSG00000102710	FAM48A	ENSG00000223731	FAM48B1	processed_pseudogene
594	ENSG00000102738	MRPS31	ENSG00000232894	MRPS31P2	unprocessed_pseudogene
594	ENSG00000102738	MRPS31	ENSG00000243406	MRPS31P3	unprocessed_pseudogene
594	ENSG00000102738	MRPS31	ENSG00000250299	MRPS31P4	unprocessed_pseudogene
595	ENSG00000102743	SLC25A15	ENSG00000223925	SLC25A15P4	NA
595	ENSG00000102743	SLC25A15	ENSG00000227629	SLC25A15P1	unprocessed_pseudogene
595	ENSG00000102743	SLC25A15	ENSG00000237164	SLC25A15P2	unprocessed_pseudogene
595	ENSG00000102743	SLC25A15	ENSG00000249288	SLC25A15P5	unprocessed_pseudogene
595	ENSG00000102743	SLC25A15	ENSG00000251299	SLC25A15P3	unprocessed_pseudogene
596	ENSG00000102755	FLT1	ENSG00000229515	RP11-793E15.1	processed_pseudogene
597	ENSG00000102763	KIAA0564	ENSG00000250289	RP11-181E7.1	processed_pseudogene
598	ENSG00000102786	INTS6	ENSG00000250492	CTD-2120M21.1	processed_pseudogene
599	ENSG00000102879	CORO1A	ENSG00000260335	RP11-345J4.6	unprocessed_pseudogene
600	ENSG00000102893	PHKB	ENSG00000226262	PHKBP1	processed_pseudogene
600	ENSG00000102893	PHKB	ENSG00000258467	PHKBP2	unprocessed_pseudogene
601	ENSG00000102898	NUTF2	ENSG00000215227	RP11-308K19.2	processed_pseudogene
601	ENSG00000102898	NUTF2	ENSG00000228248	RP11-111E2.1	processed_pseudogene
601	ENSG00000102898	NUTF2	ENSG00000229324	RP5-1091N2.3	processed_pseudogene
601	ENSG00000102898	NUTF2	ENSG00000234790	RP11-426L16.7	processed_pseudogene
601	ENSG00000102898	NUTF2	ENSG00000258300	RP11-317N8.2	processed_pseudogene
601	ENSG00000102898	NUTF2	ENSG00000259710	RP11-150L8.3	processed_pseudogene
601	ENSG00000102898	NUTF2	ENSG00000270654	RP11-531P14.1	processed_pseudogene
602	ENSG00000102931	ARL2BP	ENSG00000215486	ARL2BPP3	processed_pseudogene
602	ENSG00000102931	ARL2BP	ENSG00000225225	ARL2BPP10	processed_pseudogene
602	ENSG00000102931	ARL2BP	ENSG00000230418	ARL2BPP7	processed_pseudogene
602	ENSG00000102931	ARL2BP	ENSG00000248355	ARL2BPP6	processed_pseudogene
602	ENSG00000102931	ARL2BP	ENSG00000249312	ARL2BPP4	processed_pseudogene
602	ENSG00000102931	ARL2BP	ENSG00000254351	ARL2BPP5	processed_pseudogene
602	ENSG00000102931	ARL2BP	ENSG00000255575	RP1-267D11.1	processed_pseudogene
602	ENSG00000102931	ARL2BP	ENSG00000258071	ARL2BPP2	processed_pseudogene
602	ENSG00000102931	ARL2BP	ENSG00000259608	RP11-23A22.1	processed_pseudogene
602	ENSG00000102931	ARL2BP	ENSG00000263125	ARL2BPP8	processed_pseudogene
602	ENSG00000102931	ARL2BP	ENSG00000265136	RP13-638C3.6	processed_pseudogene
602	ENSG00000102931	ARL2BP	ENSG00000265934	ARL2BPP1	processed_pseudogene
603	ENSG00000102934	PLLP	ENSG00000237782	RP1-192P9.1	processed_pseudogene
604	ENSG00000102977	ACD	ENSG00000251452	RP13-539F13.2	processed_pseudogene
605	ENSG00000102978	POLR2C	ENSG00000228600	POLR2CP	processed_pseudogene
606	ENSG00000103018	CYB5B	ENSG00000259509	RP11-627D16.2	processed_pseudogene
607	ENSG00000103035	PSMD7	ENSG00000232027	RP11-275F13.3	processed_pseudogene
607	ENSG00000103035	PSMD7	ENSG00000234937	RP11-101O6.2	processed_pseudogene
607	ENSG00000103035	PSMD7	ENSG00000238061	RP4-635A23.4	processed_pseudogene
607	ENSG00000103035	PSMD7	ENSG00000266707	PSMD7P1	processed_pseudogene
608	ENSG00000103037	SETD6	ENSG00000236877	AC019100.4	processed_pseudogene
609	ENSG00000103043	VAC14	ENSG00000258065	RP11-30H9.1	processed_pseudogene
610	ENSG00000103091	WDR59	ENSG00000261458	RP11-787D11.1	unprocessed_pseudogene
610	ENSG00000103091	WDR59	ENSG00000270666	XXbac-BPGBPG34I8.1	processed_pseudogene
611	ENSG00000103121	C16orf61	ENSG00000248775	RP11-404K5.3	processed_pseudogene
612	ENSG00000103187	COTL1	ENSG00000229749	AC022596.7	processed_pseudogene
612	ENSG00000103187	COTL1	ENSG00000235323	COTL1P2	processed_pseudogene
613	ENSG00000103194	USP10	ENSG00000215268	LA16c-60G3.8	NA
613	ENSG00000103194	USP10	ENSG00000257175	RP11-536C10.12	processed_pseudogene
613	ENSG00000103194	USP10	ENSG00000257884	RP11-597A11.4	processed_pseudogene
614	ENSG00000103202	NME4	ENSG00000103200	RP11-723C11.2	processed_pseudogene
614	ENSG00000103202	NME4	ENSG00000229834	RP11-48L13.1	processed_pseudogene
614	ENSG00000103202	NME4	ENSG00000264435	RP11-338L22.3	processed_pseudogene
615	ENSG00000103257	SLC7A5	ENSG00000258186	SLC7A5P2	processed_pseudogene
615	ENSG00000103257	SLC7A5	ENSG00000260727	SLC7A5P1	unprocessed_pseudogene
616	ENSG00000103266	STUB1	ENSG00000226273	AC079305.5	processed_pseudogene
617	ENSG00000103274	NUBP1	ENSG00000223539	AC011431.1	unprocessed_pseudogene
617	ENSG00000103274	NUBP1	ENSG00000237555	RP5-862K6.4	processed_pseudogene
618	ENSG00000103275	UBE2I	ENSG00000225943	AC016907.2	processed_pseudogene
619	ENSG00000103342	GSPT1	ENSG00000255065	RP11-680E19.2	processed_pseudogene
620	ENSG00000103353	UBFD1	ENSG00000244653	UBFD1P1	processed_pseudogene
620	ENSG00000103353	UBFD1	ENSG00000271676	RP11-1E1.2	processed_pseudogene
621	ENSG00000103363	TCEB2	ENSG00000232285	TCEB2P3	processed_pseudogene
621	ENSG00000103363	TCEB2	ENSG00000234152	TCEB2P1	processed_pseudogene
621	ENSG00000103363	TCEB2	ENSG00000234167	TCEB2P4	processed_pseudogene
621	ENSG00000103363	TCEB2	ENSG00000255262	TCEB2P2	processed_pseudogene
622	ENSG00000103449	SALL1	ENSG00000227391	SALL1P1	processed_pseudogene
622	ENSG00000103449	SALL1	ENSG00000268185	SALL1P1	NA
623	ENSG00000103550	C16orf88	ENSG00000224344	AC080091.1	processed_pseudogene
623	ENSG00000103550	C16orf88	ENSG00000232422	RP11-380M3.1	processed_pseudogene
623	ENSG00000103550	C16orf88	ENSG00000250563	RP11-622O11.1	processed_pseudogene
623	ENSG00000103550	C16orf88	ENSG00000256852	RP11-615I16.3	processed_pseudogene
623	ENSG00000103550	KNOP1	ENSG00000270429	KNOP1P2	processed_pseudogene
624	ENSG00000103671	TRIP4	ENSG00000205695	RP11-15H7.2	processed_pseudogene
625	ENSG00000103769	RAB11A	ENSG00000227995	RP11-397J18.1	processed_pseudogene
625	ENSG00000103769	RAB11A	ENSG00000255976	RP11-123O10.2	processed_pseudogene
626	ENSG00000103942	HOMER2	ENSG00000228966	AB019438.63	processed_pseudogene
626	ENSG00000103942	HOMER2	ENSG00000238275	AB019439.68	processed_pseudogene
626	ENSG00000103942	HOMER2	ENSG00000270559	HOMER2P1	NA
626	ENSG00000103942	HOMER2	ENSG00000271403	HOMER2P2	NA
627	ENSG00000103994	ZFP106	ENSG00000229695	AC011242.5	processed_pseudogene
628	ENSG00000104047	DTWD1	ENSG00000214280	RP11-553K23.2	processed_pseudogene
628	ENSG00000104047	DTWD1	ENSG00000243518	RP11-639F1.2	processed_pseudogene
629	ENSG00000104129	DNAJC17	ENSG00000235218	AC092638.2	processed_pseudogene
630	ENSG00000104131	EIF3J	ENSG00000228041	RP4-581F12.1	processed_pseudogene
630	ENSG00000104131	EIF3J	ENSG00000237747	RP11-65B23.3	processed_pseudogene
630	ENSG00000104131	EIF3J	ENSG00000240477	RP11-63E16.1	processed_pseudogene
630	ENSG00000104131	EIF3J	ENSG00000270335	RP11-642D6.1	processed_pseudogene
631	ENSG00000104147	OIP5	ENSG00000271136	RP11-320J16.1	processed_pseudogene
632	ENSG00000104164	PLDN	ENSG00000196564	RP3-499B10.3	processed_pseudogene
633	ENSG00000104231	ZFAND1	ENSG00000227815	RP11-195C7.3	unprocessed_pseudogene
633	ENSG00000104231	ZFAND1	ENSG00000249976	RP11-580P21.1	processed_pseudogene
634	ENSG00000104321	TRPA1	ENSG00000250979	RP11-656G20.1	unprocessed_pseudogene
635	ENSG00000104331	IMPAD1	ENSG00000270936	RP5-879K22.1	processed_pseudogene
636	ENSG00000104341	LAPTM4B	ENSG00000237008	AL591704.5	processed_pseudogene
636	ENSG00000104341	LAPTM4B	ENSG00000271266	RP11-728B21.3	processed_pseudogene
637	ENSG00000104343	UBE2W	ENSG00000234422	UBE2WP1	processed_pseudogene
638	ENSG00000104375	STK3	ENSG00000223867	AC098592.7	processed_pseudogene
639	ENSG00000104388	RAB2A	ENSG00000258184	RP11-335M9.1	processed_pseudogene
640	ENSG00000104408	EIF3E	ENSG00000224674	EIF3EP2	processed_pseudogene
640	ENSG00000104408	EIF3E	ENSG00000234882	EIF3EP1	processed_pseudogene
641	ENSG00000104435	STMN2	ENSG00000205625	RP11-15G8.1	processed_pseudogene
642	ENSG00000104442	ARMC1	ENSG00000248305	RP11-310A13.2	processed_pseudogene
643	ENSG00000104472	CHRAC1	ENSG00000249819	RP11-392C20.1	processed_pseudogene
643	ENSG00000104472	CHRAC1	ENSG00000254273	RP11-181D18.4	processed_pseudogene
644	ENSG00000104529	EEF1D	ENSG00000213130	EEF1DP5	processed_pseudogene
644	ENSG00000104529	EEF1D	ENSG00000213640	RP11-797H7.3	processed_pseudogene
644	ENSG00000104529	EEF1D	ENSG00000226721	EEF1DP2	processed_pseudogene
644	ENSG00000104529	EEF1D	ENSG00000228887	EEF1DP1	processed_pseudogene
644	ENSG00000104529	EEF1D	ENSG00000229280	RP11-374C13.1	processed_pseudogene
644	ENSG00000104529	EEF1D	ENSG00000229715	EEF1DP3	unprocessed_pseudogene
644	ENSG00000104529	EEF1D	ENSG00000236607	RP11-691L4.2	processed_pseudogene
645	ENSG00000104635	SLC39A14	ENSG00000227236	RP11-365D9.1	processed_pseudogene
646	ENSG00000104643	MTMR9	ENSG00000218337	RP4-724P12.1	processed_pseudogene
646	ENSG00000104643	MTMR9	ENSG00000220785	MTMR9LP	unprocessed_pseudogene
647	ENSG00000104671	DCTN6	ENSG00000270870	GS1-531I17.2	processed_pseudogene
648	ENSG00000104695	PPP2CB	ENSG00000270336	RP11-521F1.1	processed_pseudogene
649	ENSG00000104722	NEFM	ENSG00000224697	RP11-100A13.1	processed_pseudogene
650	ENSG00000104725	NEFL	ENSG00000232634	NEFLP1	processed_pseudogene
651	ENSG00000104731	KLHDC4	ENSG00000249200	RP11-290O12.1	processed_pseudogene
652	ENSG00000104756	KCTD9	ENSG00000181819	KCTD9P2	processed_pseudogene
652	ENSG00000104756	KCTD9	ENSG00000187988	RP11-405L18.2	processed_pseudogene
652	ENSG00000104756	KCTD9	ENSG00000214264	RP11-356J5.5	processed_pseudogene
652	ENSG00000104756	KCTD9	ENSG00000225014	KCTD9P1	processed_pseudogene
652	ENSG00000104756	KCTD9	ENSG00000229211	RP11-363L24.2	processed_pseudogene
652	ENSG00000104756	KCTD9	ENSG00000248216	RP11-648M2.2	processed_pseudogene
653	ENSG00000104765	BNIP3L	ENSG00000271146	RP11-479F13.1	processed_pseudogene
653	ENSG00000104765	BNIP3L	ENSG00000271179	RP11-629P16.1	processed_pseudogene
654	ENSG00000104824	HNRNPL	ENSG00000233503	RP11-288G3.2	processed_pseudogene
654	ENSG00000104824	HNRNPL	ENSG00000259917	HNRNPLP2	unprocessed_pseudogene
655	ENSG00000104833	TUBB4A	ENSG00000228466	RP5-1189B24.4	processed_pseudogene
656	ENSG00000104897	SF3A2	ENSG00000248850	RP11-605F14.2	processed_pseudogene
657	ENSG00000104901	DKKL1	ENSG00000215546	DKKL1P1	processed_pseudogene
658	ENSG00000104904	OAZ1	ENSG00000226745	RP11-115D7.3	processed_pseudogene
659	ENSG00000104907	TRMT1	ENSG00000231093	RP13-150K15.1	processed_pseudogene
660	ENSG00000104960	PTOV1	ENSG00000240882	RP11-174O3.1	processed_pseudogene
661	ENSG00000104970	KIR3DX1	ENSG00000213016	AC008746.9	unprocessed_pseudogene
662	ENSG00000104972	LILRB1	ENSG00000234436	AC008984.7	unprocessed_pseudogene
662	ENSG00000104972	LILRB1	ENSG00000251431	AC008984.5	unprocessed_pseudogene
663	ENSG00000104974	LILRA1	ENSG00000240197	AC010518.3	unprocessed_pseudogene
664	ENSG00000104979	C19orf53	ENSG00000213247	RP11-479A21.1	processed_pseudogene
665	ENSG00000105058	FAM32A	ENSG00000203416	FAM32B	processed_pseudogene
665	ENSG00000105058	FAM32A	ENSG00000213525	RP11-383B24.3	processed_pseudogene
665	ENSG00000105058	FAM32A	ENSG00000231251	RP3-357I16.1	processed_pseudogene
665	ENSG00000105058	FAM32A	ENSG00000256125	RP5-944M2.4	processed_pseudogene
665	ENSG00000105058	FAM32A	ENSG00000265472	RP11-28O3.1	processed_pseudogene
665	ENSG00000105058	FAM32A	ENSG00000271596	RP11-407N8.4	processed_pseudogene
666	ENSG00000105127	AKAP8	ENSG00000234146	RP11-109M17.1	processed_pseudogene
667	ENSG00000105176	C19orf2	ENSG00000234726	LL22NC03-123E1.5	processed_pseudogene
668	ENSG00000105185	PDCD5	ENSG00000251107	RP11-466P24.4	processed_pseudogene
668	ENSG00000105185	PDCD5	ENSG00000255909	RP11-841C19.3	processed_pseudogene
669	ENSG00000105193	RPS16	ENSG00000178715	RP11-169K16.8	processed_pseudogene
669	ENSG00000105193	RPS16	ENSG00000213664	RP11-173M1.2	processed_pseudogene
669	ENSG00000105193	RPS16	ENSG00000213729	AC098828.3	processed_pseudogene
669	ENSG00000105193	RPS16	ENSG00000217527	RP3-483K16.2	processed_pseudogene
669	ENSG00000105193	RPS16	ENSG00000224864	CTC-260E6.2	processed_pseudogene
669	ENSG00000105193	RPS16	ENSG00000230835	AP001187.11	processed_pseudogene
669	ENSG00000105193	RPS16	ENSG00000231449	AC097359.2	processed_pseudogene
669	ENSG00000105193	RPS16	ENSG00000233329	AC068287.1	processed_pseudogene
669	ENSG00000105193	RPS16	ENSG00000236005	RP11-438P9.1	processed_pseudogene
669	ENSG00000105193	RPS16	ENSG00000242675	CTC-315K20.1	processed_pseudogene
669	ENSG00000105193	RPS16	ENSG00000243445	RP11-715J22.1	processed_pseudogene
670	ENSG00000105198	LGALS13	ENSG00000269188	CTB-60E11.12	unprocessed_pseudogene
670	ENSG00000105198	LGALS13	ENSG00000269588	CTB-60E11.11	unprocessed_pseudogene
671	ENSG00000105202	FBL	ENSG00000248376	RP11-692E14.1	processed_pseudogene
672	ENSG00000105205	CLC	ENSG00000226158	CLCP2	processed_pseudogene
672	ENSG00000105205	CLC	ENSG00000232305	CLCP1	processed_pseudogene
673	ENSG00000105289	TJP3	ENSG00000230932	RP5-947P14.2	processed_pseudogene
674	ENSG00000105339	DENND3	ENSG00000250082	RP11-796L2.1	processed_pseudogene
675	ENSG00000105372	RPS19	ENSG00000214612	RPS19P1	processed_pseudogene
675	ENSG00000105372	RPS19	ENSG00000219559	RP11-346C16.4	processed_pseudogene
675	ENSG00000105372	RPS19	ENSG00000228462	RP11-445N18.3	processed_pseudogene
675	ENSG00000105372	RPS19	ENSG00000233839	RP11-389O22.4	processed_pseudogene
675	ENSG00000105372	RPS19	ENSG00000234637	RP11-553J6.1	processed_pseudogene
675	ENSG00000105372	RPS19	ENSG00000240052	RP11-289K10.1	processed_pseudogene
675	ENSG00000105372	RPS19	ENSG00000240463	RPS19P3	processed_pseudogene
676	ENSG00000105373	GLTSCR2	ENSG00000260521	CTD-2576F9.1	NA
677	ENSG00000105392	CRX	ENSG00000259021	TPRX1P1	processed_pseudogene
678	ENSG00000105401	CDC37	ENSG00000213414	CTB-47B8.5	processed_pseudogene
678	ENSG00000105401	CDC37	ENSG00000259982	CDC37P1	processed_pseudogene
679	ENSG00000105419	MEIS3	ENSG00000179277	MEIS3P1	processed_pseudogene
679	ENSG00000105419	MEIS3	ENSG00000188013	MEIS3P2	processed_pseudogene
680	ENSG00000105607	GCDH	ENSG00000257415	RP11-626I20.1	processed_pseudogene
681	ENSG00000105640	RPL18A	ENSG00000213304	CTC-398G3.1	processed_pseudogene
681	ENSG00000105640	RPL18A	ENSG00000213442	RPL18AP3	processed_pseudogene
681	ENSG00000105640	RPL18A	ENSG00000213717	AC004692.5	processed_pseudogene
681	ENSG00000105640	RPL18A	ENSG00000217644	RP4-803A2.1	processed_pseudogene
681	ENSG00000105640	RPL18A	ENSG00000218754	RPL18AP8	processed_pseudogene
681	ENSG00000105640	RPL18A	ENSG00000223733	RPL18AP14	processed_pseudogene
681	ENSG00000105640	RPL18A	ENSG00000223916	RP11-353H3.1	processed_pseudogene
681	ENSG00000105640	RPL18A	ENSG00000225043	RPL18AP2	processed_pseudogene
681	ENSG00000105640	RPL18A	ENSG00000227952	RPL18AP17	processed_pseudogene
681	ENSG00000105640	RPL18A	ENSG00000229985	RP11-40H20.5	processed_pseudogene
681	ENSG00000105640	RPL18A	ENSG00000230979	AC079250.1	processed_pseudogene
681	ENSG00000105640	RPL18A	ENSG00000232439	RPL18AP7	processed_pseudogene
681	ENSG00000105640	RPL18A	ENSG00000236189	RPL18AP15	processed_pseudogene
681	ENSG00000105640	RPL18A	ENSG00000236890	XXbac-B476C20.11	processed_pseudogene
681	ENSG00000105640	RPL18A	ENSG00000237793	RPL18AP16	processed_pseudogene
681	ENSG00000105640	RPL18A	ENSG00000240096	RP11-85G20.1	processed_pseudogene
681	ENSG00000105640	RPL18A	ENSG00000242429	RP11-19G24.2	NA
681	ENSG00000105640	RPL18A	ENSG00000248895	RP11-463M16.5	processed_pseudogene
681	ENSG00000105640	RPL18A	ENSG00000253912	RP11-402L5.2	processed_pseudogene
681	ENSG00000105640	RPL18A	ENSG00000261077	RP11-553E24.1	processed_pseudogene
681	ENSG00000105640	RPL18A	ENSG00000269328	RPL18AP16	NA
682	ENSG00000105655	ISYNA1	ENSG00000248608	RP11-206P5.2	processed_pseudogene
683	ENSG00000105656	ELL	ENSG00000226388	ELL2P4	processed_pseudogene
684	ENSG00000105662	CRTC1	ENSG00000204993	AC139712.2	processed_pseudogene
685	ENSG00000105701	FKBP8	ENSG00000232626	RP11-175B9.2	processed_pseudogene
686	ENSG00000105705	SUGP1	ENSG00000250405	RP11-114H7.2	processed_pseudogene
686	ENSG00000105705	SUGP1	ENSG00000258320	RP11-274M17.1	processed_pseudogene
687	ENSG00000105708	ZNF14	ENSG00000228513	AC023271.1	processed_pseudogene
688	ENSG00000105750	ZNF85	ENSG00000223740	RP11-760D2.4	processed_pseudogene
689	ENSG00000105778	AVL9	ENSG00000176826	FKBP9L	unprocessed_pseudogene
690	ENSG00000105792	C7orf63	ENSG00000229016	RP11-224O19.4	processed_pseudogene
690	ENSG00000105792	C7orf63	ENSG00000259922	RP11-322D14.1	processed_pseudogene
691	ENSG00000105808	RASA4	ENSG00000228903	RASA4CP	unprocessed_pseudogene
691	ENSG00000105808	RASA4	ENSG00000233297	RP11-577H5.2	unprocessed_pseudogene
691	ENSG00000105808	RASA4	ENSG00000241057	AC004985.12	unprocessed_pseudogene
692	ENSG00000105829	BET1	ENSG00000229440	RP5-1033K19.2	processed_pseudogene
692	ENSG00000105829	BET1	ENSG00000241134	RP5-1051J4.4	processed_pseudogene
693	ENSG00000105835	NAMPT	ENSG00000249229	CTC-342P15.1	processed_pseudogene
694	ENSG00000105849	TWISTNB	ENSG00000218313	RP11-393I2.2	processed_pseudogene
695	ENSG00000105877	DNAH11	ENSG00000237617	AC013410.2	processed_pseudogene
695	ENSG00000105877	DNAH11	ENSG00000253845	RP11-643N23.2	processed_pseudogene
696	ENSG00000105879	CBLL1	ENSG00000233433	RP1-296G17.3	processed_pseudogene
697	ENSG00000105968	H2AFV	ENSG00000258741	RP11-386M24.4	processed_pseudogene
698	ENSG00000105993	DNAJB6	ENSG00000228523	RP4-763G1.1	processed_pseudogene
698	ENSG00000105993	DNAJB6	ENSG00000231802	AC009502.1	processed_pseudogene
698	ENSG00000105993	DNAJB6	ENSG00000234247	RP11-100E13.3	processed_pseudogene
698	ENSG00000105993	DNAJB6	ENSG00000243508	RP11-775J23.2	processed_pseudogene
698	ENSG00000105993	DNAJB6	ENSG00000249876	CTC-563A5.4	processed_pseudogene
698	ENSG00000105993	DNAJB6	ENSG00000251203	RP11-14I17.1	processed_pseudogene
698	ENSG00000105993	DNAJB6	ENSG00000253657	RP11-25P11.2	processed_pseudogene
699	ENSG00000106025	TSPAN12	ENSG00000270631	RP11-710N8.3	processed_pseudogene
700	ENSG00000106028	SSBP1	ENSG00000216475	RP1-91J24.1	processed_pseudogene
700	ENSG00000106028	SSBP1	ENSG00000228721	AC016909.2	processed_pseudogene
700	ENSG00000106028	SSBP1	ENSG00000232482	RP4-654C18.1	processed_pseudogene
700	ENSG00000106028	SSBP1	ENSG00000237936	RP11-224P11.1	processed_pseudogene
701	ENSG00000106034	C7orf58	ENSG00000253630	CTC-370J7.1	unprocessed_pseudogene
702	ENSG00000106078	COBL	ENSG00000231270	RP13-347D8.1	processed_pseudogene
703	ENSG00000106086	PLEKHA8	ENSG00000134297	PLEKHA8P1	processed_pseudogene
704	ENSG00000106105	GARS	ENSG00000262135	CTD-2033D24.1	processed_pseudogene
705	ENSG00000106153	CHCHD2	ENSG00000186940	CHCHD2P9	processed_pseudogene
705	ENSG00000106153	CHCHD2	ENSG00000213118	CHCHD2P4	processed_pseudogene
705	ENSG00000106153	CHCHD2	ENSG00000215006	CHCHD2P2	processed_pseudogene
705	ENSG00000106153	CHCHD2	ENSG00000223490	CHCHD2P5	processed_pseudogene
705	ENSG00000106153	CHCHD2	ENSG00000226902	CHCHD2P1	processed_pseudogene
705	ENSG00000106153	CHCHD2	ENSG00000235084	CHCHD2P6	processed_pseudogene
705	ENSG00000106153	CHCHD2	ENSG00000235115	CHCHD2P8	processed_pseudogene
705	ENSG00000106153	CHCHD2	ENSG00000249973	CHCHD2P7	processed_pseudogene
705	ENSG00000106153	CHCHD2	ENSG00000263197	CHCHD2P2	NA
705	ENSG00000106153	CHCHD2	ENSG00000270809	CHCHD2P11	processed_pseudogene
705	ENSG00000106153	CHCHD2	ENSG00000270849	CHCHD2P3	processed_pseudogene
705	ENSG00000106153	CHCHD2	ENSG00000270980	RP11-626A5.2	processed_pseudogene
706	ENSG00000106211	HSPB1	ENSG00000230216	HSPB1P2	processed_pseudogene
706	ENSG00000106211	HSPB1	ENSG00000236060	HSPB1P1	processed_pseudogene
706	ENSG00000106211	HSPB1	ENSG00000267997	HSPB1P2	NA
707	ENSG00000106244	PDAP1	ENSG00000213144	RP11-64B16.2	processed_pseudogene
707	ENSG00000106244	PDAP1	ENSG00000225182	AC092601.1	processed_pseudogene
707	ENSG00000106244	PDAP1	ENSG00000251066	CTC-534B23.1	processed_pseudogene
708	ENSG00000106245	BUD31	ENSG00000229661	RP11-145B3.2	processed_pseudogene
708	ENSG00000106245	BUD31	ENSG00000253684	RP11-10D7.2	processed_pseudogene
709	ENSG00000106261	ZKSCAN1	ENSG00000255530	RP5-1047A19.6	processed_pseudogene
710	ENSG00000106305	AIMP2	ENSG00000255445	RP11-573M3.3	processed_pseudogene
711	ENSG00000106348	IMPDH1	ENSG00000214045	RP6-186E3.1	processed_pseudogene
711	ENSG00000106348	IMPDH1	ENSG00000214815	AC008265.2	processed_pseudogene
711	ENSG00000106348	IMPDH1	ENSG00000218976	RP11-528A10.1	unprocessed_pseudogene
711	ENSG00000106348	IMPDH1	ENSG00000224728	AC090945.1	processed_pseudogene
711	ENSG00000106348	IMPDH1	ENSG00000226553	AC018735.1	processed_pseudogene
711	ENSG00000106348	IMPDH1	ENSG00000237206	RP11-315O19.1	processed_pseudogene
711	ENSG00000106348	IMPDH1	ENSG00000239392	RP11-537H15.4	processed_pseudogene
711	ENSG00000106348	IMPDH1	ENSG00000254294	IMPDH1P6	processed_pseudogene
711	ENSG00000106348	IMPDH1	ENSG00000261647	IMPDH1P11	processed_pseudogene
712	ENSG00000106355	LSM5	ENSG00000227965	AC098592.6	processed_pseudogene
712	ENSG00000106355	LSM5	ENSG00000229115	RP11-417B4.3	processed_pseudogene
713	ENSG00000106392	C1GALT1	ENSG00000251435	RP11-365H8.2	processed_pseudogene
713	ENSG00000106392	C1GALT1	ENSG00000253544	RP11-705O24.4	processed_pseudogene
713	ENSG00000106392	C1GALT1	ENSG00000257818	RP11-1143G9.2	processed_pseudogene
714	ENSG00000106399	RPA3	ENSG00000179997	AC010894.4	processed_pseudogene
714	ENSG00000106399	RPA3	ENSG00000218261	RP11-96J19.1	processed_pseudogene
715	ENSG00000106400	ZNHIT1	ENSG00000253421	RP11-706C16.4	processed_pseudogene
716	ENSG00000106462	EZH2	ENSG00000231300	EZH2P1	processed_pseudogene
717	ENSG00000106484	MEST	ENSG00000215004	MESTP4	processed_pseudogene
717	ENSG00000106484	MEST	ENSG00000220884	MESTP1	processed_pseudogene
717	ENSG00000106484	MEST	ENSG00000250927	MESTP3	processed_pseudogene
717	ENSG00000106484	MEST	ENSG00000259558	RP11-82L7.3	processed_pseudogene
718	ENSG00000106538	RARRES2	ENSG00000213543	XX-2136C111.2	processed_pseudogene
718	ENSG00000106538	RARRES2	ENSG00000231913	RP11-264P13.2	processed_pseudogene
718	ENSG00000106538	RARRES2	ENSG00000241622	RP11-413E6.5	processed_pseudogene
718	ENSG00000106538	RARRES2	ENSG00000250053	AF146191.1	processed_pseudogene
718	ENSG00000106538	RARRES2	ENSG00000259996	RARRES2P8	processed_pseudogene
718	ENSG00000106538	RARRES2	ENSG00000260709	RARRES2P4	NA
718	ENSG00000106538	RARRES2	ENSG00000260812	RARRES2P7	processed_pseudogene
718	ENSG00000106538	RARRES2	ENSG00000260967	RARRES2P5	processed_pseudogene
718	ENSG00000106538	RARRES2	ENSG00000261010	RARRES2P6	processed_pseudogene
718	ENSG00000106538	RARRES2	ENSG00000261486	RARRES2P9	processed_pseudogene
719	ENSG00000106546	AHR	ENSG00000219681	RP11-191A15.4	processed_pseudogene
720	ENSG00000106554	CHCHD3	ENSG00000214973	RP11-40H20.1	processed_pseudogene
720	ENSG00000106554	CHCHD3	ENSG00000236420	RP11-33K5.1	processed_pseudogene
720	ENSG00000106554	CHCHD3	ENSG00000257723	RP11-385F23.1	processed_pseudogene
721	ENSG00000106588	PSMA2	ENSG00000227890	AC079354.2	processed_pseudogene
721	ENSG00000106588	PSMA2	ENSG00000251234	RP3-388N13.1	processed_pseudogene
721	ENSG00000106588	PSMA2	ENSG00000254582	RP11-777F6.2	processed_pseudogene
722	ENSG00000106591	MRPL32	ENSG00000220125	MRPL32P1	processed_pseudogene
722	ENSG00000106591	MRPL32	ENSG00000229037	RP11-272G22.3	processed_pseudogene
722	ENSG00000106591	MRPL32	ENSG00000268771	MRPL32P1	NA
723	ENSG00000106603	C7orf44	ENSG00000226989	AL049758.2	processed_pseudogene
724	ENSG00000106609	C7orf42	ENSG00000249555	RP11-399F2.1	processed_pseudogene
725	ENSG00000106615	RHEB	ENSG00000226964	RP11-575L16.2	NA
725	ENSG00000106615	RHEB	ENSG00000237446	XXbac-B476C20.12	processed_pseudogene
725	ENSG00000106615	RHEB	ENSG00000266034	RHEBP2	NA
725	ENSG00000106615	RHEB	ENSG00000266880	RHEBP1	NA
726	ENSG00000106628	POLD2	ENSG00000213730	POLD2P1	processed_pseudogene
727	ENSG00000106636	YKT6	ENSG00000213076	yR211F11.2	processed_pseudogene
728	ENSG00000106665	CLIP2	ENSG00000223890	AC008171.1	processed_pseudogene
729	ENSG00000106682	EIF4H	ENSG00000233830	AC073150.4	processed_pseudogene
729	ENSG00000106682	EIF4H	ENSG00000237977	RP3-430N8.8	processed_pseudogene
730	ENSG00000106714	CNTNAP3	ENSG00000185020	RP11-111G23.1	NA
730	ENSG00000106714	CNTNAP3	ENSG00000215142	RP11-292B8.1	NA
730	ENSG00000106714	CNTNAP3	ENSG00000226096	AC087499.9	processed_pseudogene
730	ENSG00000106714	CNTNAP3	ENSG00000237792	RP11-203I2.1	NA
731	ENSG00000106803	SEC61B	ENSG00000254780	RP11-793I11.1	processed_pseudogene
732	ENSG00000106853	PTGR1	ENSG00000213226	RP11-337C18.4	processed_pseudogene
733	ENSG00000106976	DNM1	ENSG00000182397	DNM1P46	unprocessed_pseudogene
733	ENSG00000106976	DNM1	ENSG00000235370	DNM1P51	unprocessed_pseudogene
733	ENSG00000106976	DNM1	ENSG00000239304	DNM1P48	processed_pseudogene
733	ENSG00000106976	DNM1	ENSG00000242854	DNM1P24	unprocessed_pseudogene
733	ENSG00000106976	DNM1	ENSG00000250833	DNM1P17	unprocessed_pseudogene
733	ENSG00000106976	DNM1	ENSG00000259567	DNM1P38	NA
733	ENSG00000106976	DNM1	ENSG00000259637	DNM1P42	unprocessed_pseudogene
733	ENSG00000106976	DNM1	ENSG00000259660	DNM1P47	unprocessed_pseudogene
733	ENSG00000106976	DNM1	ENSG00000259890	DNM1P50	unprocessed_pseudogene
733	ENSG00000106976	DNM1	ENSG00000260096	DNM1P33	unprocessed_pseudogene
733	ENSG00000106976	DNM1	ENSG00000260357	DNM1P34	unprocessed_pseudogene
733	ENSG00000106976	DNM1	ENSG00000260897	DNM1P30	unprocessed_pseudogene
733	ENSG00000106976	DNM1	ENSG00000261491	DNM1P31	unprocessed_pseudogene
733	ENSG00000106976	DNM1	ENSG00000261708	DNM1P32	unprocessed_pseudogene
733	ENSG00000106976	DNM1	ENSG00000261792	DNM1P28	unprocessed_pseudogene
733	ENSG00000106976	DNM1	ENSG00000261820	DNM1P49	unprocessed_pseudogene
734	ENSG00000107104	KANK1	ENSG00000215589	RP5-967N21.2	processed_pseudogene
735	ENSG00000107262	BAG1	ENSG00000232370	AF241726.2	processed_pseudogene
735	ENSG00000107262	BAG1	ENSG00000262708	RP11-411G7.2	processed_pseudogene
736	ENSG00000107281	NPDC1	ENSG00000271220	RP11-478H13.4	processed_pseudogene
737	ENSG00000107371	EXOSC3	ENSG00000229007	EXOSC3P1	processed_pseudogene
737	ENSG00000107371	EXOSC3	ENSG00000269763	EXOSC3P2	processed_pseudogene
738	ENSG00000107372	ZFAND5	ENSG00000217631	RP1-142O9.2	processed_pseudogene
738	ENSG00000107372	ZFAND5	ENSG00000269374	CTB-50E14.5	processed_pseudogene
739	ENSG00000107438	PDLIM1	ENSG00000249274	RP11-319J24.3	processed_pseudogene
739	ENSG00000107438	PDLIM1	ENSG00000264096	PDLIM1P2	NA
739	ENSG00000107438	PDLIM1	ENSG00000264172	PDLIM1P3	processed_pseudogene
739	ENSG00000107438	PDLIM1	ENSG00000265881	PDLIM1P2	processed_pseudogene
739	ENSG00000107438	PDLIM1	ENSG00000270788	PDLIM1P1	processed_pseudogene
740	ENSG00000107443	CCNJ	ENSG00000223896	CCNJP2	processed_pseudogene
741	ENSG00000107521	HPS1	ENSG00000188078	RP5-1119A7.11	unprocessed_pseudogene
742	ENSG00000107611	CUBN	ENSG00000231009	AL022344.3	unprocessed_pseudogene
742	ENSG00000107611	CUBN	ENSG00000234993	RP11-432I13.3	unprocessed_pseudogene
742	ENSG00000107611	CUBN	ENSG00000235690	RP11-445N18.6	unprocessed_pseudogene
742	ENSG00000107611	CUBN	ENSG00000262027	CUBNP2	NA
743	ENSG00000107625	DDX50	ENSG00000229816	DDX50P1	processed_pseudogene
743	ENSG00000107625	DDX50	ENSG00000240048	DDX50P2	processed_pseudogene
743	ENSG00000107625	DDX50	ENSG00000248778	RP11-311D14.1	processed_pseudogene
744	ENSG00000107679	PLEKHA1	ENSG00000248791	CTD-2165H16.3	processed_pseudogene
745	ENSG00000107771	FAM190B	ENSG00000235901	RP11-342F21.1	processed_pseudogene
746	ENSG00000107779	BMPR1A	ENSG00000232460	BMPR1APS2	processed_pseudogene
747	ENSG00000107796	ACTA2	ENSG00000178631	ACTG1P1	processed_pseudogene
747	ENSG00000107796	ACTA2	ENSG00000259315	RP11-752G15.9	processed_pseudogene
748	ENSG00000107829	FBXW4	ENSG00000230701	SHFM3P1	processed_pseudogene
749	ENSG00000107833	NPM3	ENSG00000255786	RP11-809N8.6	processed_pseudogene
750	ENSG00000107863	ARHGAP21	ENSG00000218418	RP11-296E7.1	processed_pseudogene
750	ENSG00000107863	ARHGAP21	ENSG00000262488	RP11-876N24.1	processed_pseudogene
751	ENSG00000107890	ANKRD26	ENSG00000154874	AC107983.6	unprocessed_pseudogene
751	ENSG00000107890	ANKRD26	ENSG00000229427	ANKRD26P4	processed_pseudogene
751	ENSG00000107890	ANKRD26	ENSG00000230006	ANKRD36BP2	unprocessed_pseudogene
751	ENSG00000107890	ANKRD26	ENSG00000235550	ANKRD26P2	unprocessed_pseudogene
751	ENSG00000107890	ANKRD26	ENSG00000237268	RP13-492C18.2	unprocessed_pseudogene
751	ENSG00000107890	ANKRD26	ENSG00000237636	ANKRD26P3	unprocessed_pseudogene
751	ENSG00000107890	ANKRD26	ENSG00000249079	RP11-1281K21.3	processed_pseudogene
751	ENSG00000107890	ANKRD26	ENSG00000249495	RP11-1152B5.1	processed_pseudogene
751	ENSG00000107890	ANKRD26	ENSG00000250852	POTEE	NA
751	ENSG00000107890	ANKRD26	ENSG00000251142	RP11-513O17.1	processed_pseudogene
751	ENSG00000107890	ANKRD26	ENSG00000253186	RP11-726G23.3	unprocessed_pseudogene
751	ENSG00000107890	ANKRD26	ENSG00000254069	RP11-359P18.7	processed_pseudogene
751	ENSG00000107890	ANKRD26	ENSG00000261239	ANKRD26P1	unprocessed_pseudogene
751	ENSG00000107890	ANKRD26	ENSG00000270402	CTC-412M14.5	processed_pseudogene
751	ENSG00000107890	ANKRD26	ENSG00000270691	RP11-403N16.5	processed_pseudogene
752	ENSG00000107960	OBFC1	ENSG00000271477	CTC-447K7.1	processed_pseudogene
753	ENSG00000108010	GLRX3	ENSG00000216657	RP3-406P24.1	processed_pseudogene
754	ENSG00000108055	SMC3	ENSG00000231822	AC019097.7	processed_pseudogene
755	ENSG00000108064	TFAM	ENSG00000219784	RP1-172I22.1	processed_pseudogene
755	ENSG00000108064	TFAM	ENSG00000230444	TFAMP1	processed_pseudogene
755	ENSG00000108064	TFAM	ENSG00000254798	TFAMP2	processed_pseudogene
756	ENSG00000108106	UBE2S	ENSG00000224126	AC026271.3	processed_pseudogene
756	ENSG00000108106	UBE2S	ENSG00000233966	AC005324.4	processed_pseudogene
757	ENSG00000108107	RPL28	ENSG00000213174	RP11-373E16.1	processed_pseudogene
757	ENSG00000108107	RPL28	ENSG00000213293	CTD-2666L21.3	processed_pseudogene
757	ENSG00000108107	RPL28	ENSG00000237347	AC004461.4	processed_pseudogene
757	ENSG00000108107	RPL28	ENSG00000237641	RP11-690I21.1	processed_pseudogene
757	ENSG00000108107	RPL28	ENSG00000240934	RP11-925D8.1	processed_pseudogene
757	ENSG00000108107	RPL28	ENSG00000242814	RP11-436H11.1	processed_pseudogene
758	ENSG00000108179	PPIF	ENSG00000227379	PPIAP2	processed_pseudogene
759	ENSG00000108187	PBLD	ENSG00000228464	RP11-617O8.1	processed_pseudogene
760	ENSG00000108242	CYP2C18	ENSG00000270648	CYP2C61P	processed_pseudogene
761	ENSG00000108294	PSMB3	ENSG00000235444	PSMB3P2	processed_pseudogene
761	ENSG00000108294	PSMB3	ENSG00000258907	RP11-644F5.15	processed_pseudogene
762	ENSG00000108298	RPL19	ENSG00000177452	RP4-597J3.1	processed_pseudogene
762	ENSG00000108298	RPL19	ENSG00000213393	RP11-546B8.1	processed_pseudogene
762	ENSG00000108298	RPL19	ENSG00000218227	RP11-889L3.1	processed_pseudogene
762	ENSG00000108298	RPL19	ENSG00000224415	RP11-401L13.4	processed_pseudogene
762	ENSG00000108298	RPL19	ENSG00000226217	RPL19P1	processed_pseudogene
762	ENSG00000108298	RPL19	ENSG00000226915	AC068137.13	processed_pseudogene
762	ENSG00000108298	RPL19	ENSG00000229168	RPL19P20	processed_pseudogene
762	ENSG00000108298	RPL19	ENSG00000229863	RP11-157F20.1	processed_pseudogene
762	ENSG00000108298	RPL19	ENSG00000230508	RPL19P21	processed_pseudogene
[truncated: 10,148 more rows]

## Sheet: Table S2
Additional file 2: Table S2. The m6A levels of pseudogenes and their cognate protein-coding genes in GM12878 cell line
Cognate protein-coding gene id	Cognate protein-coding gene name	Cognate protein-coding gene transcript id	Cognate protein-coding gene exon count	Cognate protein-coding gene length	Cognate protein-coding gene m6A level of Sp1	Cognate protein-coding gene m6A level of Sp2	Cognate protein-coding gene mean m6A level	Cognate protein-coding gene mean RPKM	Pseudogene id	Pseudogene name	Pseudogene subtype	Pseudogene transcript id	Pseudogene exon count	Pseudogene length	Pseudogene m6A level of Sp1	Pseudogene m6A level of Sp2	Pseudogene mean m6A level	Pseudogene mean RPKM
ENSG00000137876	RSL24D1	ENST00000260443	6	3009	0.108727150632458	0.0952416762682717	0.101984413450365	67.5059925	ENSG00000256664	RP11-611O2.3	processed_pseudogene	ENST00000537570	1	439	0.954636718648439	0.951949884692595	0.953293301670517	0.62447
ENSG00000156508	EEF1A1	ENST00000309268	8	5944	0.0691618205452338	0.0677677861744724	0.0684648033598531	2864.314575	ENSG00000236297	RP11-175P19.2	processed_pseudogene	ENST00000449483	3	924	0.91595170081632	0.907063568324201	0.911507634570261	1.437563
ENSG00000171314	PGAM1	ENST00000334828	4	2568	0.0857513435361938	0.0757967002422596	0.0807740218892267	138.7085495	ENSG00000213997	PGAM1P7	processed_pseudogene	ENST00000413837	1	737	0.922102586056872	0.837428345305921	0.879765465681397	1.137975
ENSG00000145592	RPL37	ENST00000274242	4	8153	0.0499981341523464	0.0419434828488831	0.0459708085006148	185.4281995	ENSG00000240399	RP1-228P16.1	processed_pseudogene	ENST00000468202	1	779	0.816708826852144	0.868056331515793	0.842382579183969	3.4210275
ENSG00000122565	CBX3	ENST00000337620	6	4641	0.175453190546067	0.146112462440607	0.160782826493337	69.7118415	ENSG00000266405	CBX3P2	processed_pseudogene	ENST00000579647	2	1429	0.946949721877822	0.902131750337273	0.924540736107547	1.2777845
ENSG00000169570	DTWD2	ENST00000304058	6	4617	0.0761714176584498	0.0315748771371823	0.053873147397816	2.7719595	ENSG00000267648	RP11-686D22.3	processed_pseudogene	ENST00000590539	1	871	0.890114360249906	0.737638511650909	0.813876435950408	0.877047
ENSG00000116120	FARSB	ENST00000536361	18	3429	0.119133566017759	0.0846352663958468	0.101884416206803	41.072113	ENSG00000248632	RP11-366M4.11	processed_pseudogene	ENST00000508856	1	1416	0.905617466859067	0.810758165010148	0.858187815934607	2.709369
ENSG00000181163	NPM1	ENST00000521672	6	3828	0.101449637379443	0.0878263969387745	0.0946380171591089	977.4397275	ENSG00000213443	RP11-75L1.2	processed_pseudogene	ENST00000396690	1	844	0.887885263724462	0.807353418079783	0.847619340902122	15.5822725
ENSG00000172809	RPL38	ENST00000439590	5	3829	0.0218883086325054	0.0199046874631494	0.0208964980478274	950.6109615	ENSG00000250562	RPL38P4	processed_pseudogene	ENST00000502376	1	214	0.831999979522358	0.683696573491585	0.757848276506971	48.329157
ENSG00000143549	TPM3	ENST00000328159	9	8363	0.242163328064857	0.208303862990408	0.225233595527632	100.3765105	ENSG00000183022	TPM3P8	processed_pseudogene	ENST00000330554	1	643	0.947816651825895	0.961452964333314	0.954634808079605	2.6763825
ENSG00000153989	NUS1	ENST00000368494	5	4676	0.195494544892423	0.123992125965107	0.159743335428765	14.703697	ENSG00000234685	NUS1P2	processed_pseudogene	ENST00000417358	1	873	0.904659362094835	0.856414070656362	0.880536716375599	1.310578
ENSG00000137818	RPLP1	ENST00000260379	4	2993	0.0188818495829026	0.0145484625035022	0.0167151560432024	1090.52948	ENSG00000243225	RP11-7F17.1	processed_pseudogene	ENST00000488511	1	463	0.687603274315488	0.783307328669694	0.735455301492591	3.578065
ENSG00000197728	RPS26	ENST00000552361	5	1600	0.0295718852884294	0.0231893427939106	0.02638061404117	360.954834	ENSG00000244563	AC006011.4	processed_pseudogene	ENST00000442758	1	349	0.774253561054926	0.689333976269917	0.731793768662421	14.179374
ENSG00000181163	NPM1	ENST00000521672	6	3828	0.101449637379443	0.0878263969387745	0.0946380171591089	977.4397275	ENSG00000229417	NPM1P25	processed_pseudogene	ENST00000429734	1	854	0.830084399904472	0.762428796525624	0.796256598215048	6.9656895
ENSG00000087191	PSMC5	ENST00000580864	13	4483	0.220434244656262	0.203539751701116	0.211986998178689	54.871754	ENSG00000235859	AC006978.6	processed_pseudogene	ENST00000541071	1	1371	0.924496977383146	0.89791843568329	0.911207706533218	4.7100195
ENSG00000111640	GAPDH	ENST00000229239	9	2975	0.0178450514471874	0.0150150533494569	0.0164300523983221	4410.147705	ENSG00000251013	GAPDHP62	processed_pseudogene	ENST00000515313	1	990	0.78340831010517	0.633693556708721	0.708550933406945	1.24363
ENSG00000125868	DSTN	ENST00000474024	5	3851	0.0460667631713475	0.0323599488610074	0.0392133560161775	25.2866535	ENSG00000248593	DSTNP2	processed_pseudogene	ENST00000504533	2	1105	0.75796222077276	0.687488545016955	0.722725382894858	2.5982565
ENSG00000106086	PLEKHA8	ENST00000396257	14	10192	0.169769052223377	0.115071154851633	0.142420103537505	3.523723	ENSG00000134297	PLEKHA8P1	processed_pseudogene	ENST00000256692	3	2320	0.875618893265918	0.747739824748632	0.811679359007275	3.17797
ENSG00000005302	MSL3	ENST00000312196	13	6494	0.147701874789523	0.110664085865969	0.129182980327746	71.9348795	ENSG00000224287	MSL3P1	processed_pseudogene	ENST00000438684	2	2278	0.844344707564775	0.752396620443759	0.798370664004267	1.838243
ENSG00000008988	RPS20	ENST00000519807	6	2931	0.0231189867164217	0.0189641039448667	0.0210415453306442	811.998688	ENSG00000219529	AP000580.1	processed_pseudogene	ENST00000404439	1	358	0.68510170061122	0.694393276710807	0.689747488661014	4.221341
ENSG00000115539	PDCL3	ENST00000264254	6	1831	0.228969793418562	0.195773111232244	0.212371452325403	20.1251745	ENSG00000244119	PDCL3P4	processed_pseudogene	ENST00000489621	1	720	0.844936246388706	0.894277270106892	0.869606758247799	1.8270455
ENSG00000198301	SDAD1	ENST00000513089	9	3491	0.247507243625633	0.180763262145284	0.214135252885459	20.0488805	ENSG00000228451	SDAD1P1	processed_pseudogene	ENST00000519902	2	3174	0.859550849585695	0.86160207436422	0.860576461974957	1.082388
ENSG00000265681	RPL17	ENST00000583637	8	2451	0.0412982992707742	0.032252491372521	0.0367753953216476	576.194458	ENSG00000242615	CTC-359D24.3	processed_pseudogene	ENST00000472362	1	1517	0.716556847412392	0.64527385565491	0.680915351533651	4.8835265
ENSG00000173726	TOMM20	ENST00000366607	5	3542	0.0761883793119271	0.0535351515071635	0.0648617654095453	47.464666	ENSG00000255987	RP11-1094M14.4	processed_pseudogene	ENST00000540082	1	421	0.639195384567255	0.77447454144532	0.706834963006288	2.2205345
ENSG00000167526	RPL13	ENST00000452368	7	3886	0.0977243724226692	0.0842293452433487	0.0909768588330089	426.377441	ENSG00000240370	RPL13P5	processed_pseudogene	ENST00000421824	4	1783	0.768010192744422	0.694750117562796	0.731380155153609	2.1696995
ENSG00000198034	RPS4X	ENST00000316084	7	2982	0.0496255230245344	0.0387094927745698	0.0441675078995521	2233.979492	ENSG00000224892	RPS4XP16	processed_pseudogene	ENST00000595905	2	997	0.724558318609545	0.643800482346328	0.684179400477937	1.411307
ENSG00000113391	FAM172A	ENST00000505869	9	5071	0.152345421704341	0.126521101621869	0.139433261663105	6.28501	ENSG00000175841	FAM172BP	processed_pseudogene	ENST00000313598	2	2295	0.849326236866341	0.697001542312525	0.773163889589433	0.546764
ENSG00000135486	HNRNPA1	ENST00000547566	11	5093	0.321010181105708	0.254273696703007	0.287641938904358	342.3178865	ENSG00000228168	HNRNPA1P21	processed_pseudogene	ENST00000424115	1	961	0.938058832790566	0.895498877667708	0.916778855229137	4.282293
ENSG00000175063	UBE2C	ENST00000356455	6	1641	0.0712035821233564	0.0672281131582012	0.0692158476407788	50.4673995	ENSG00000270804	CTD-2583A14.11	processed_pseudogene	ENST00000603829	2	936	0.723365235156665	0.663990628582845	0.693677931869755	3.385094
ENSG00000135486	HNRNPA1	ENST00000547566	11	5093	0.321010181105708	0.254273696703007	0.287641938904358	342.3178865	ENSG00000262333	HNRNPA1P16	processed_pseudogene	ENST00000575692	1	955	0.955767764613993	0.867846227268259	0.911806995941126	1.1959125
ENSG00000135486	HNRNPA1	ENST00000547566	11	5093	0.321010181105708	0.254273696703007	0.287641938904358	342.3178865	ENSG00000236946	HNRNPA1P70	processed_pseudogene	ENST00000420836	1	1087	0.915057409898211	0.907063568324201	0.911060489111206	0.8256745
ENSG00000104408	EIF3E	ENST00000220849	13	6005	0.0492272594937061	0.0403103188860401	0.0447687891898731	383.168289	ENSG00000234882	EIF3EP1	processed_pseudogene	ENST00000433978	1	1316	0.706613630632988	0.621294895031327	0.663954262832157	1.5183465
ENSG00000167526	RPL13	ENST00000452368	7	3886	0.0977243724226692	0.0842293452433487	0.0909768588330089	426.377441	ENSG00000241634	RP11-381E24.1	processed_pseudogene	ENST00000489433	1	509	0.828256689094593	0.577043097907666	0.70264989350113	3.1347975
ENSG00000119335	SET	ENST00000372692	8	4355	0.206829868268168	0.188307673663702	0.197568770965935	330.087418	ENSG00000235101	SETP9	processed_pseudogene	ENST00000423837	1	832	0.750394561060127	0.846024571209255	0.798209566134691	1.4408595
ENSG00000119616	FCF1	ENST00000341162	8	2818	0.188855946208693	0.145462676271676	0.167159311240184	22.176278	ENSG00000228638	FCF1P2	processed_pseudogene	ENST00000415284	1	583	0.762137378021456	0.755181315806125	0.75865934691379	4.5290745
ENSG00000168028	RPSA	ENST00000301821	7	3936	0.0142770213668687	0.0149661823131869	0.0146216018400278	911.3762815	ENSG00000239626	RPSAP41	processed_pseudogene	ENST00000439695	1	860	0.643340387803214	0.549986803956275	0.596663595879745	0.4380295
ENSG00000118680	MYL12B	ENST00000237500	4	1761	0.185750504746097	0.152787338845682	0.169268921795889	168.5249635	ENSG00000227765	RP11-162O12.2	processed_pseudogene	ENST00000430005	1	519	0.81173635662689	0.679008304515165	0.745372330571027	6.158065
ENSG00000092199	HNRNPC	ENST00000420743	11	7315	0.0738561298932355	0.0692842443573387	0.0715701871252871	321.51268	ENSG00000258900	HNRNPCP1	processed_pseudogene	ENST00000556181	1	766	0.645533107687481	0.642027692003599	0.64378039984554	2.0706505
ENSG00000144713	RPL32	ENST00000429711	4	3720	0.0342256314353313	0.0289509225119187	0.031588276973625	473.199448	ENSG00000244270	RPL32P29	processed_pseudogene	ENST00000497398	1	403	0.626142900875438	0.578140561204118	0.602141731039778	44.735943
ENSG00000144554	FANCD2	ENST00000431693	8	8378	0.131893037969524	0.111837004201165	0.121865021085345	18.141783	ENSG00000180385	EMC3-AS1	unprocessed_pseudogene	ENST00000438698	5	3714	0.774023392920368	0.593936270142647	0.683979831531507	6.2917065
ENSG00000147140	NONO	ENST00000373856	13	5292	0.220956023638242	0.181775264790991	0.201365644214616	119.800316	ENSG00000237522	NONOP2	processed_pseudogene	ENST00000414613	1	1231	0.818494813454209	0.691471823647144	0.754983318550677	1.864879
ENSG00000071994	PDCD2	ENST00000392090	7	6476	0.173782506811428	0.13045975223658	0.152121129524004	23.6613355	ENSG00000258072	RP11-554D14.2	processed_pseudogene	ENST00000547904	1	679	0.683623860854666	0.725186123283639	0.704404992069152	3.3547325
ENSG00000144199	FAHD2B	ENST00000414820	9	2662	0.199814910425197	0.145062194859475	0.172438552642336	11.869563	ENSG00000231584	FAHD2CP	unprocessed_pseudogene	ENST00000607780	8	2197	0.734549706572167	0.698540864527678	0.716545285549923	3.8362295
ENSG00000143549	TPM3	ENST00000328159	9	8363	0.242163328064857	0.208303862990408	0.225233595527632	100.3765105	ENSG00000241015	TPM3P9	processed_pseudogene	ENST00000424846	2	2920	0.803927003044931	0.707301903254747	0.755614453149839	3.1909685
ENSG00000129657	SEC14L1	ENST00000392476	20	10846	0.276498644936813	0.214562527821919	0.245530586379366	18.633877	ENSG00000213693	SEC14L1P1	processed_pseudogene	ENST00000534767	1	2181	0.811133565993747	0.669345542271404	0.740239554132575	0.986075
ENSG00000130119	GNL3L	ENST00000336470	16	2589	0.383630254890411	0.311110474211586	0.347370364550999	6.515739	ENSG00000215032	GNL3LP1	processed_pseudogene	ENST00000399458	1	1643	0.868661445450163	0.799048042751983	0.833854744101073	0.6482915
ENSG00000169919	GUSB	ENST00000304895	12	3992	0.164103133271249	0.131534128645796	0.147818630958523	27.2507335	ENSG00000272578	AP000347.2	unprocessed_pseudogene	ENST00000435868	5	7012	0.703925229839817	0.540002578491707	0.621963904165762	1.371224
ENSG00000183955	SETD8	ENST00000330479	9	4579	0.338007983782836	0.284444250158603	0.31122611697072	20.381779	ENSG00000242583	RP11-379K17.9	processed_pseudogene	ENST00000461049	1	708	0.868009998715499	0.690320562327178	0.779165280521339	0.200266
ENSG00000073578	SDHA	ENST00000504824	9	8383	0.134630935698903	0.0964958816926368	0.11556340869577	38.97106	ENSG00000185986	SDHAP3	unprocessed_pseudogene	ENST00000515467	6	1954	0.647760089517234	0.509775761206893	0.578767925362063	11.2751785
ENSG00000167004	PDIA3	ENST00000538521	14	4240	0.43773702991891	0.384562436721854	0.411149733320382	171.6248165	ENSG00000180867	PDIA3P1	processed_pseudogene	ENST00000544222	2	1515	0.890186338686494	0.842068905827508	0.866127622257001	1.589432
ENSG00000187239	FNBP1	ENST00000420781	17	6686	0.526869681689996	0.412893699204242	0.469881690447119	217.111252	ENSG00000257800	FNBP1P1	processed_pseudogene	ENST00000551203	2	1994	0.913210494072624	0.922219209259644	0.917714851666134	0.816655
ENSG00000187446	CHP1	ENST00000558351	8	3905	0.119511548495627	0.0768097657950511	0.0981606571453389	16.4632665	ENSG00000213073	RP11-288H12.3	processed_pseudogene	ENST00000569097	1	3131	0.562761635489299	0.516262233636911	0.539511934563105	0.9790495
ENSG00000174373	RALGAPA1	ENST00000258840	42	13265	0.394511246848633	0.246277583885407	0.32039441536702	5.746553	ENSG00000229419	RALGAPA1P	processed_pseudogene	ENST00000443361	1	6232	0.789823404577013	0.723283023385153	0.756553213981083	0.301731
ENSG00000170791	CHCHD7	ENST00000521982	6	5866	0.380570003389387	0.326666585429733	0.35361829440956	22.369818	ENSG00000260103	RP11-10O17.1	processed_pseudogene	ENST00000563287	2	3385	0.856438835573012	0.713484841342629	0.784961838457821	1.565645
ENSG00000117262	GPR89A	ENST00000528944	9	5587	0.507879177518754	0.44979605635712	0.478837616937937	2.4256675	ENSG00000216915	RP1-97D16.1	processed_pseudogene	ENST00000407924	1	1495	0.93974197635368	0.878488318952878	0.909115147653279	0.576969
ENSG00000154263	ABCA10	ENST00000522406	41	8405	0.263566354178598	0.203620753943789	0.233593554061193	1.0979	ENSG00000251595	ABCA11P	processed_pseudogene	ENST00000514396	4	2790	0.739333701288425	0.581144304717318	0.660239003002872	1.2640735
ENSG00000163060	TEKT4	ENST00000468063	6	2218	0.188513752262261	0.230128872993368	0.209321312627814	1.0167225	ENSG00000188681	TEKT4P2	unprocessed_pseudogene	ENST00000559466	6	2927	0.692756005453631	0.549067579045226	0.620911792249428	0.8023245
ENSG00000232119	MCTS1	ENST00000493274	6	2837	0.0773818765937299	0.065761263751284	0.0715715701725069	45.69294	ENSG00000101898	RP3-324O17.4	processed_pseudogene	ENST00000394552	1	546	0.57013633084603	0.38520961677511	0.47767297381057	3.5891935
ENSG00000144713	RPL32	ENST00000429711	4	3720	0.0342256314353313	0.0289509225119187	0.031588276973625	473.199448	ENSG00000251474	RPL32P3	unprocessed_pseudogene	ENST00000510078	5	4504	0.516250577931908	0.34571989774475	0.430985237838329	8.690724
ENSG00000156508	EEF1A1	ENST00000309268	8	5944	0.0691618205452338	0.0677677861744724	0.0684648033598531	2864.314575	ENSG00000249855	EEF1A1P19	processed_pseudogene	ENST00000513637	1	1382	0.526450840419504	0.361184252926092	0.443817546672798	1.106694
ENSG00000006659	LGALS14	ENST00000360675	5	1079	0.186966269864886	0.105573849479496	0.146270059672191	4.049211	ENSG00000268088	AC093063.2	unprocessed_pseudogene	ENST00000599317	3	363	0.587466866525008	0.45242895070506	0.519947908615034	7.1329165
ENSG00000169919	GUSB	ENST00000304895	12	3992	0.164103133271249	0.131534128645796	0.147818630958523	27.2507335	ENSG00000183666	GUSBP1	unprocessed_pseudogene	ENST00000508260	9	6167	0.601879183939973	0.429360646810453	0.515619915375213	3.9972655
ENSG00000182670	TTC3	ENST00000355666	46	15883	0.514317213048298	0.388034860260735	0.451176036654517	26.798538	ENSG00000215105	TTC3P1	processed_pseudogene	ENST00000535618	1	6209	0.847331383613368	0.770973718597929	0.809152551105649	0.673935
ENSG00000085721	RRN3	ENST00000563559	19	4156	0.46130209857138	0.348877230020764	0.405089664296072	14.560685	ENSG00000257122	RRN3P3	unprocessed_pseudogene	ENST00000551766	7	3269	0.795092634490262	0.72927198414307	0.762182309316666	4.573769
ENSG00000118894	FAM86A	ENST00000427587	8	3128	0.531766166662517	0.461986747715334	0.496876457188925	8.613537	ENSG00000171084	FAM86JP	unprocessed_pseudogene	ENST00000484500	8	2519	0.877150134030025	0.824031921997927	0.850591028013976	1.562689
ENSG00000203667	COX20	ENST00000366528	5	4864	0.193332513355676	0.138604896310312	0.165968704832994	16.0628255	ENSG00000235013	COX20P2	processed_pseudogene	ENST00000452636	1	358	0.544781606895219	0.485625478261719	0.515203542578469	14.8606715
ENSG00000011275	RNF216	ENST00000425013	17	7619	0.38856937345787	0.289982484443133	0.339275928950501	14.443231	ENSG00000196204	RNF216P1	unprocessed_pseudogene	ENST00000404404	8	5510	0.727690134142035	0.648161179715031	0.687925656928533	6.772107
ENSG00000132361	CLUH	ENST00000435359	26	6900	0.30767966131106	0.189981312487477	0.248830486899269	18.7265195	ENSG00000131797	CLUHP3	unprocessed_pseudogene	ENST00000563678	10	4025	0.662356891837511	0.531596191998477	0.596976541917994	7.902382
ENSG00000249915	PDCD6	ENST00000264933	6	9493	0.11478984873064	0.0833968617873882	0.0990933552590143	55.0598145	ENSG00000188002	RP11-43F13.1	unprocessed_pseudogene	ENST00000512335	8	3364	0.474833297394799	0.399245233706023	0.437039265550411	3.831709
ENSG00000118894	FAM86A	ENST00000427587	8	3128	0.531766166662517	0.461986747715334	0.496876457188925	8.613537	ENSG00000160172	FAM86C2P	unprocessed_pseudogene	ENST00000528684	8	3402	0.914143883437213	0.74364901101372	0.828896447225466	2.4648495
ENSG00000189403	HMGB1	ENST00000405805	5	5828	0.368692025161737	0.324751689572846	0.346721857367292	117.6014595	ENSG00000250011	HMGB1P3	processed_pseudogene	ENST00000502802	1	616	0.737051531727729	0.614610615062325	0.675831073395027	1.074121
ENSG00000198242	RPL23A	ENST00000394935	6	2824	0.0177381228221817	0.0152394933007006	0.0164888080614412	799.16568	ENSG00000184319	RPL23AP82	unprocessed_pseudogene	ENST00000496652	4	4250	0.380087795950253	0.309572521723123	0.344830158836688	3.694088
ENSG00000102738	MRPS31	ENST00000323563	7	1963	0.323489146558122	0.236784816434357	0.280136981496239	35.1018275	ENSG00000250299	MRPS31P4	unprocessed_pseudogene	ENST00000509685	6	919	0.643511030475759	0.560449102463263	0.601980066469511	0.046344
ENSG00000087586	AURKA	ENST00000395909	11	2928	0.494908320566948	0.464569538136439	0.479738929351693	20.1946955	ENSG00000213033	AURKAPS1	processed_pseudogene	ENST00000451805	1	1212	0.80520849364983	0.787228862581905	0.796218678115868	2.7636715
ENSG00000205531	NAP1L4	ENST00000380542	16	5194	0.393946502414336	0.328058722921846	0.361002612668091	65.9903565	ENSG00000177173	NAP1L4P1	processed_pseudogene	ENST00000319092	1	1157	0.709307691154344	0.565814239818131	0.637560965486238	6.4100425
ENSG00000118894	FAM86A	ENST00000427587	8	3128	0.531766166662517	0.461986747715334	0.496876457188925	8.613537	ENSG00000244026	FAM86DP	unprocessed_pseudogene	ENST00000459803	8	3626	0.813489640944626	0.731860373458832	0.772675007201729	4.0606115
ENSG00000196704	AMZ2	ENST00000580753	8	4206	0.140840715942395	0.102764687205615	0.121802701574005	39.516348	ENSG00000214174	AMZ2P1	unprocessed_pseudogene	ENST00000430983	5	3858	0.470403999513468	0.324676810146874	0.397540404830171	1.5359135
ENSG00000131013	PPIL4	ENST00000253329	13	2646	0.282238938285167	0.194747386707674	0.238493162496421	15.676475	ENSG00000233264	AC006042.8	processed_pseudogene	ENST00000454684	3	1469	0.567080424830985	0.454971083291558	0.511025754061271	3.744528
ENSG00000170085	SIMC1	ENST00000341199	9	5702	0.597338766911467	0.474709269518213	0.53602401821484	3.4598455	ENSG00000246596	RP11-1277A3.2	unprocessed_pseudogene	ENST00000499314	5	1691	0.880818215375884	0.7242730943989	0.802545654887392	2.1893735
ENSG00000213413	PVRIG	ENST00000317271	6	1984	0.403491720315801	0.256229439558187	0.329860579936994	1.9610045	ENSG00000235333	PVRIG2P	unprocessed_pseudogene	ENST00000435460	5	978	0.702211192262334	0.479116033920927	0.59066361309163	1.975909
ENSG00000128595	CALU	ENST00000535623	9	4537	0.545638265023915	0.463490181926853	0.504564223475384	20.169993	ENSG00000214455	RCN1P2	processed_pseudogene	ENST00000545120	1	917	0.764677169120687	0.754832171640581	0.759754670380634	4.8346865
ENSG00000118894	FAM86A	ENST00000427587	8	3128	0.531766166662517	0.461986747715334	0.496876457188925	8.613537	ENSG00000251669	FAM86EP	unprocessed_pseudogene	ENST00000510506	8	3476	0.768117152738547	0.728986959312686	0.748552056025617	2.3501225
ENSG00000180370	PAK2	ENST00000426668	6	6270	0.580507272653753	0.474889903308371	0.527698587981062	27.181879	ENSG00000237161	RP11-32B5.1	processed_pseudogene	ENST00000431494	1	1552	0.782300860005335	0.766749524281124	0.774525192143229	2.6076575
ENSG00000147364	FBXO25	ENST00000276326	11	4004	0.266352119644947	0.242965015365576	0.254658567505262	11.8524935	ENSG00000220804	AC093642.5	unprocessed_pseudogene	ENST00000456398	8	1955	0.545379840472596	0.457541945050937	0.501460892761767	2.8097975
ENSG00000073578	SDHA	ENST00000504824	9	8383	0.134630935698903	0.0964958816926368	0.11556340869577	38.97106	ENSG00000185485	SDHAP1	unprocessed_pseudogene	ENST00000545003	8	3353	0.381301523641798	0.341099340102119	0.361200431871958	5.069112
ENSG00000167977	KCTD5	ENST00000301738	6	3420	0.526696890291013	0.456859226133049	0.491778058212031	13.351375	ENSG00000215154	AC141586.5	unprocessed_pseudogene	ENST00000399702	4	2751	0.743092204529248	0.690609182385549	0.716850693457399	1.249547
ENSG00000136699	SMPD4	ENST00000435455	8	7441	0.440785243094499	0.335892592982052	0.388338918038276	20.1982395	ENSG00000152117	AC093838.4	processed_pseudogene	ENST00000543513	9	4249	0.669633368973246	0.544466097319011	0.607049733146129	7.3385475
ENSG00000167110	GOLGA2	ENST00000421699	26	6961	0.580318160596964	0.498046179309381	0.539182169953172	14.7080115	ENSG00000225151	GOLGA2P7	unprocessed_pseudogene	ENST00000400817	7	5378	0.752055775324792	0.757151376522157	0.754603575923474	0.4185535
ENSG00000119965	C10orf88	ENST00000368891	6	3173	0.661895413092064	0.571410441553661	0.616652927322863	5.0506755	ENSG00000255624	RP11-564D11.3	processed_pseudogene	ENST00000416234	6	2343	0.872960949046144	0.782455306907631	0.827708127976888	1.6589665
ENSG00000073578	SDHA	ENST00000504824	9	8383	0.134630935698903	0.0964958816926368	0.11556340869577	38.97106	ENSG00000215837	SDHAP2	unprocessed_pseudogene	ENST00000455183	15	2001	0.396730210168196	0.247617650001079	0.322173930084638	0
ENSG00000102241	HTATSF1	ENST00000535601	10	3136	0.616445590581683	0.551585384418248	0.584015487499965	26.6782155	ENSG00000271361	HTATSF1P2	processed_pseudogene	ENST00000604204	1	631	0.808019123331858	0.768174796960424	0.788096960146141	1.342657
ENSG00000065150	IPO5	ENST00000261574	29	9671	0.145633600989486	0.108189492532199	0.126911546760842	81.5252915	ENSG00000269837	RP11-15H20.5	processed_pseudogene	ENST00000593576	1	2887	0.402080869915758	0.235479410467498	0.318780140191628	2.619961
ENSG00000124831	LRRFIP1	ENST00000473815	9	11901	0.719896739239582	0.58772661173704	0.653811675488311	73.7080385	ENSG00000240429	LRRFIP1P1	processed_pseudogene	ENST00000498774	1	2246	0.872553518131479	0.789890539867479	0.831222028999479	2.5559485
ENSG00000161970	RPL26	ENST00000293842	4	2472	0.0390323740045971	0.0313594438015147	0.0351959089030559	1292.8285525	ENSG00000255513	AC005363.9	processed_pseudogene	ENST00000530779	1	351	0.259509483237668	0.156276729220201	0.207893106228935	6.0617475
ENSG00000130592	LSP1	ENST00000381775	12	5399	0.236715710452993	0.189720976818276	0.213218343635635	202.3332445	ENSG00000143429	AC027612.6	unprocessed_pseudogene	ENST00000544283	4	3070	0.419507043505355	0.340311287300538	0.379909165402947	5.7720185
ENSG00000126524	SBDS	ENST00000246868	5	1732	0.177180474416458	0.115540193097564	0.146360333757011	28.282052	ENSG00000225648	SBDSP1	unprocessed_pseudogene	ENST00000456312	5	1868	0.341255266400711	0.270350020281203	0.305802643340957	12.0880615
ENSG00000198695	MT-ND6	ENST00000361681	1	525	0.459994072482283	0.429293138460641	0.444643605471462	3293.9416505	ENSG00000249119	MTND6P4	processed_pseudogene	ENST00000506002	1	522	0.750394561060127	0.416691741726213	0.58354315139317	74.3612975
ENSG00000140263	SORD	ENST00000267814	9	6159	0.173660159267894	0.141038022953295	0.157349091110595	4.126591	ENSG00000259479	CTD-2008A1.2	unprocessed_pseudogene	ENST00000561384	10	2301	0.320084200809262	0.254753140361697	0.28741867058548	13.5741105
ENSG00000169239	CA5B	ENST00000318636	8	7735	0.431121276892559	0.369810059515042	0.4004656682038	1.5176545	ENSG00000186312	CA5BP1	unprocessed_pseudogene	ENST00000380331	5	2409	0.564001539397684	0.457541945050937	0.510771742224311	4.1882105
ENSG00000173531	MST1	ENST00000492329	9	5084	0.477869875960195	0.30642861048384	0.392149243222018	2.4115295	ENSG00000186301	MST1P2	unprocessed_pseudogene	ENST00000418421	7	2686	0.498958956766213	0.498515217018575	0.498737086892394	0.4571985
ENSG00000051596	THOC3	ENST00000265097	6	3437	0.263286566175965	0.266073304634507	0.264679935405236	8.864565	ENSG00000170089	RP11-423H2.1	unprocessed_pseudogene	ENST00000303154	7	3852	0.368911095302013	0.36419595664291	0.366553525972461	2.1559785
ENSG00000102738	MRPS31	ENST00000323563	7	1963	0.323489146558122	0.236784816434357	0.280136981496239	35.1018275	ENSG00000243406	MRPS31P5	unprocessed_pseudogene	ENST00000416599	9	3873	0.428157689972888	0.3346762452713	0.381416967622094	3.4292155
ENSG00000180257	ZNF816	ENST00000434371	5	5644	0.751800790950038	0.605652548082382	0.67872666951621	5.0186285	ENSG00000123870	ZNF137P	unprocessed_pseudogene	ENST00000446680	6	2091	0.781609602318749	0.75840713649352	0.770008369406134	2.0907465
ENSG00000132196	HSD17B7	ENST00000485405	9	4124	0.178687158787644	0.11811834013945	0.148402749463547	12.7556345	ENSG00000099251	HSD17B7P2	unprocessed_pseudogene	ENST00000277668	10	1654	0.271682311659104	0.204720628555974	0.238201470107539	4.804578
ENSG00000198586	TLK1	ENST00000486857	7	9405	0.40927057148101	0.355808688423301	0.382539629952155	41.8948285	ENSG00000226049	TLK2P1	processed_pseudogene	ENST00000530992	1	3192	0.497029832958984	0.438455711579923	0.467742772269453	0.410052
ENSG00000170144	HNRNPA3	ENST00000432457	6	6033	0.559067579808391	0.468526315735053	0.513796947771722	88.8239405	ENSG00000236565	HNRNPA3P5	processed_pseudogene	ENST00000434355	1	833	0.671697334813405	0.524596123856854	0.598146729335129	9.552449
ENSG00000128272	ATF4	ENST00000404241	4	2515	0.515635751012677	0.460825279881176	0.488230515446927	110.092781	ENSG00000228218	ATF4P3	processed_pseudogene	ENST00000433309	1	1056	0.652651363085525	0.485971459350968	0.569311411218247	1.2428955
ENSG00000180871	CXCR2	ENST00000453237	4	3231	0.807224396934979	0.762001503966191	0.784612950450585	0.3345685	ENSG00000229754	CXCR2P1	unprocessed_pseudogene	ENST00000439871	2	2503	0.840282767814698	0.865862825258474	0.853072796536586	0.915573
ENSG00000177628	GBA	ENST00000536770	9	3648	0.457453475716977	0.416333851371671	0.436893663544324	6.175428	ENSG00000160766	GBAP1	unprocessed_pseudogene	ENST00000459805	8	3653	0.574982687072797	0.434215171587741	0.504598929330269	2.304221
ENSG00000241343	RPL36A	ENST00000372849	6	3927	0.105183734281218	0.0885029931261154	0.0968433637036667	1254.486786	ENSG00000233747	RPL36AP13	processed_pseudogene	ENST00000457490	2	317	0.21124690693889	0.114948685185548	0.163097796062219	64.246359
ENSG00000184203	PPP1R2	ENST00000328432	6	5128	0.0902708801394364	0.0655415223147851	0.0779062012271108	18.193146	ENSG00000241353	PPP1R2P4	processed_pseudogene	ENST00000535073	15	2997	0.159033077993579	0.125619110684159	0.142326094338869	0
ENSG00000156508	EEF1A1	ENST00000309268	8	5944	0.0691618205452338	0.0677677861744724	0.0684648033598531	2864.314575	ENSG00000228502	EEF1A1P11	processed_pseudogene	ENST00000415278	1	1389	0.206956912992372	0.0520140607875102	0.129485486889941	2.2085965
ENSG00000122512	PMS2	ENST00000265849	15	3936	0.70293268936143	0.583382126514301	0.643157407937865	8.959132	ENSG00000187953	PMS2CL	unprocessed_pseudogene	ENST00000486256	14	3879	0.73257126908991	0.672391146792282	0.702481207941096	5.105422
ENSG00000205542	TMSB4X	ENST00000451311	3	1705	0.193549814105567	0.17449403848136	0.184021926293463	4000.466919	ENSG00000187653	TMSB4XP8	processed_pseudogene	ENST00000380638	2	565	0.258348807046672	0.225350318420083	0.241849562733378	102.0591165
ENSG00000143742	SRP9	ENST00000366839	4	1712	0.112715294037888	0.0927641041236694	0.102739699080779	79.4328535	ENSG00000180581	SRP9P1	processed_pseudogene	ENST00000318333	2	959	0.210650300647404	0.110055250626613	0.160352775637008	6.426341
ENSG00000138326	RPS24	ENST00000485708	7	4880	0.160535603177155	0.132142360142817	0.146338981659986	2938.7593995	ENSG00000224094	RPS24P8	processed_pseudogene	ENST00000431490	1	402	0.220316100520014	0.178551905529552	0.199434003024783	11.746008
ENSG00000134333	LDHA	ENST00000422447	8	6210	0.0787106660407546	0.0637719263396975	0.0712412961902261	1069.7713625	ENSG00000235847	LDHAP7	processed_pseudogene	ENST00000398295	1	965	0.162073091106334	0.0800568586308761	0.121064974868605	2.356485
ENSG00000075407	ZNF37A	ENST00000351773	8	9626	0.802414709498009	0.67467642328798	0.738545566392995	12.576925	ENSG00000234420	ZNF37BP	processed_pseudogene	ENST00000452075	8	10256	0.83986182511765	0.724514621304232	0.782188223210941	6.5044155
ENSG00000113141	IK	ENST00000508301	9	4096	0.355349940458369	0.285684737125926	0.320517338792147	83.153618	ENSG00000231043	AC007238.1	processed_pseudogene	ENST00000434096	1	1741	0.400973990784841	0.323149199111278	0.36206159494806	1.7163745
ENSG00000146731	CCT6A	ENST00000540286	15	3901	0.234357442627071	0.168374705177714	0.201366073902393	125.3879355	ENSG00000228409	CCT6P1	unprocessed_pseudogene	ENST00000434500	14	1712	0.283892401599671	0.201162895467764	0.242527648533717	3.340407
ENSG00000179889	PDXDC1	ENST00000563679	23	8908	0.356827177822176	0.266117024139141	0.311472100980658	23.2595445	ENSG00000255185	PDXDC2P	unprocessed_pseudogene	ENST00000534700	15	2707	0.385113833110113	0.313643677862549	0.349378755486331	0.153821
ENSG00000085721	RRN3	ENST00000563559	19	4156	0.46130209857138	0.348877230020764	0.405089664296072	14.560685	ENSG00000248124	RRN3P1	unprocessed_pseudogene	ENST00000551901	12	3907	0.543563440367835	0.336558267092149	0.440060853729992	2.89713
ENSG00000205352	PRR13	ENST00000429243	4	2897	0.198439140629473	0.179194458617909	0.188816799623691	37.316311	ENSG00000187534	CTC-471F3.4	processed_pseudogene	ENST00000314084	2	1072	0.25200957186211	0.184989291808759	0.218499431835434	4.202649
ENSG00000148303	RPL7A	ENST00000323345	8	2242	0.0302975612401638	0.0268304229438627	0.0285639920920132	1461.81781	ENSG00000241741	RPL7AP30	processed_pseudogene	ENST00000482859	1	796	0.0679593257040834	0.0480994328651019	0.0580293792845927	4.0352435
ENSG00000065978	YBX1	ENST00000321358	8	1930	0.463305779218755	0.395443778598783	0.429374778908769	697.232849	ENSG00000224861	YBX1P1	processed_pseudogene	ENST00000445822	1	960	0.527285384372139	0.389815078094477	0.458550231233308	8.29699
ENSG00000189403	HMGB1	ENST00000405805	5	5828	0.368692025161737	0.324751689572846	0.346721857367292	117.6014595	ENSG00000132967	HMGB1P5	processed_pseudogene	ENST00000255320	1	1111	0.358508755181009	0.392284008223744	0.375396381702377	10.4380635
ENSG00000148572	NRBF2	ENST00000277746	4	1850	0.861166274198054	0.795528382130331	0.828347328164192	16.229451	ENSG00000251485	AC068134.10	processed_pseudogene	ENST00000513620	1	788	0.938345856186014	0.770464708980864	0.854405282583439	1.1732125
ENSG00000122545	SEPT7	ENST00000399034	14	8547	0.378740348953342	0.318332459607794	0.348536404280568	67.0263025	ENSG00000214765	SEPT7P2	unprocessed_pseudogene	ENST00000429741	14	4538	0.445974699411777	0.301318562473696	0.373646630942737	8.23799
ENSG00000122406	RPL5	ENST00000370321	8	2890	0.0848697366627499	0.0705725842036552	0.0777211604332025	1529.5830685	ENSG00000234009	RPL5P34	processed_pseudogene	ENST00000426545	1	891	0.10583287955903	0.0991858639212608	0.102509371740145	3.69432
ENSG00000107890	ANKRD26	ENST00000376087	34	8241	0.701521630233099	0.555200785379237	0.628361207806168	5.4624835	ENSG00000154874	CCDC144B	unprocessed_pseudogene	ENST00000447265	19	10105	0.752969152784633	0.550413918407184	0.651691535595909	0.804571
ENSG00000134333	LDHA	ENST00000422447	8	6210	0.0787106660407546	0.0637719263396975	0.0712412961902261	1069.7713625	ENSG00000214110	LDHAP4	processed_pseudogene	ENST00000397561	1	998	0.116495595333037	0.0643123367390172	0.0904039660360273	3.442938
ENSG00000128731	HERC2	ENST00000261609	93	20027	0.421531469877648	0.298574798326224	0.360053134101936	16.1332445	ENSG00000206149	HERC2P9	unprocessed_pseudogene	ENST00000529624	33	8363	0.436510381096511	0.320263843525795	0.378387112311153	5.026156
ENSG00000196466	ZNF799	ENST00000595766	5	5055	0.808019123331858	0.806090892428211	0.807055007880035	0.7577695	ENSG00000248406	CTD-3105H18.4	unprocessed_pseudogene	ENST00000507003	3	1829	0.828717293145497	0.821712214206407	0.825214753675952	0.339127
ENSG00000205542	TMSB4X	ENST00000451311	3	1705	0.193549814105567	0.17449403848136	0.184021926293463	4000.466919	ENSG00000230043	TMSB4XP6	processed_pseudogene	ENST00000415187	1	135	0.204339491633992	0.192791323522301	0.198565407578147	0
ENSG00000112306	RPS12	ENST00000230050	6	767	0.0665694916609358	0.047498967141208	0.0570342294010719	1401.7390745	ENSG00000227615	RP11-864N7.2	processed_pseudogene	ENST00000428553	1	399	0.0960056680947039	0.0470078718600819	0.0715067699773929	38.570593
ENSG00000115268	RPS15	ENST00000591804	5	2226	0.0940219214009182	0.0736991845270244	0.0838605529639713	357.945816	ENSG00000233762	AC007969.5	processed_pseudogene	ENST00000397084	1	484	0.124864174737078	0.0716656310072791	0.0982649028721784	19.9837755
ENSG00000156508	EEF1A1	ENST00000309268	8	5944	0.0691618205452338	0.0677677861744724	0.0684648033598531	2864.314575	ENSG00000233476	EEF1A1P6	processed_pseudogene	ENST00000318052	2	1388	0.0761207582239435	0.0887505922850257	0.0824356752544846	3.352551
ENSG00000114942	EEF1B2	ENST00000429769	8	1915	0.0668041343171989	0.0531012305118207	0.0599526824145098	716.240265	ENSG00000232472	EEF1B2P3	processed_pseudogene	ENST00000447718	1	678	0.073313643833594	0.0738501801868847	0.0735819120102393	11.451938
ENSG00000147403	RPL10	ENST00000369817	8	4825	0.0467407030713146	0.041540437472162	0.0441405702717383	766.88739	ENSG00000178464	CTD-2192J16.15	processed_pseudogene	ENST00000325000	1	645	0.0671292469171955	0.0482115849546934	0.0576704159359444	23.0739145
ENSG00000166441	RPL27A	ENST00000314138	5	7193	0.0615135896154249	0.048245675635215	0.05487963262532	452.0969695	ENSG00000218426	RP11-475C16.1	processed_pseudogene	ENST00000492974	1	447	0.0839730974441977	0.0526829360004321	0.0683280167223149	54.929396
ENSG00000156508	EEF1A1	ENST00000309268	8	5944	0.0691618205452338	0.0677677861744724	0.0684648033598531	2864.314575	ENSG00000196205	EEF1A1P5	processed_pseudogene	ENST00000501580	2	1738	0.0860818167935067	0.0770186220267085	0.0815502194101076	34.5408515
ENSG00000089009	RPL6	ENST00000202773	7	4447	0.0490452013594625	0.042061835435951	0.0455535183977067	910.3621825	ENSG00000230383	AC009245.3	processed_pseudogene	ENST00000456481	1	862	0.0631875794800789	0.0531672265868868	0.0581774030334829	4.8760575
ENSG00000091073	DTX2	ENST00000324432	12	5042	0.577739995576027	0.399035961563407	0.488387978569717	5.8783925	ENSG00000186704	DTX2P1	unprocessed_pseudogene	ENST00000440837	10	2957	0.614025673653977	0.387478359337285	0.500752016495631	0.977912
ENSG00000111640	GAPDH	ENST00000229239	9	2975	0.0178450514471874	0.0150150533494569	0.0164300523983221	4410.147705	ENSG00000228232	GAPDHP1	processed_pseudogene	ENST00000452570	1	1005	0.0335254012247945	0.0239210851691375	0.028723243196966	11.3613905
ENSG00000082153	BZW1	ENST00000410110	9	4593	0.0583168020351459	0.0450878274924102	0.051702314763778	51.641754	ENSG00000198406	BZW1P2	processed_pseudogene	ENST00000409521	2	983	0.0632825857498435	0.0645877191965791	0.0639351524732113	4.0700525
ENSG00000112763	BTN2A1	ENST00000377600	9	3753	0.839205657521756	0.770044647771221	0.804625152646489	7.23034	ENSG00000124549	BTN2A3P	unprocessed_pseudogene	ENST00000297020	7	4177	0.867728824749804	0.765523697949835	0.816626261349819	2.166889
ENSG00000241343	RPL36A	ENST00000372849	6	3927	0.105183734281218	0.0885029931261154	0.0968433637036667	1254.486786	ENSG00000244398	RP11-466H18.1	processed_pseudogene	ENST00000459748	1	321	0.120753160691654	0.0960224895267182	0.108387825109186	171.818695
ENSG00000137818	RPLP1	ENST00000260379	4	2993	0.0188818495829026	0.0145484625035022	0.0167151560432024	1090.52948	ENSG00000218175	AC016739.2	processed_pseudogene	ENST00000405359	1	345	0.0437661902407463	0.0125975043195828	0.0281818472801646	16.3291145
ENSG00000135486	HNRNPA1	ENST00000547566	11	5093	0.321010181105708	0.254273696703007	0.287641938904358	342.3178865	ENSG00000206228	HNRNPA1P4	processed_pseudogene	ENST00000509706	1	756	0.35840157034674	0.238282049435333	0.298341809891037	2.268176
ENSG00000177954	RPS27	ENST00000477151	5	946	0.0455002392944431	0.0408807022071735	0.0431904707508083	3402.982788	ENSG00000227081	RP11-543P15.1	processed_pseudogene	ENST00000536809	1	322	0.0612780239236033	0.0446626860109449	0.0529703549672741	154.391586
ENSG00000196453	ZNF777	ENST00000247930	6	3233	0.791985180536371	0.619054226349686	0.705519703443028	4.610652	ENSG00000244560	RP4-800G7.2	unprocessed_pseudogene	ENST00000416232	10	4271	0.748180136183075	0.681404354552017	0.714792245367546	0.9902935
ENSG00000181163	NPM1	ENST00000521672	6	3828	0.101449637379443	0.0878263969387745	0.0946380171591089	977.4397275	ENSG00000249353	NPM1P27	processed_pseudogene	ENST00000502784	1	830	0.109849657897265	0.0970114714809077	0.103430564689086	16.3371865
ENSG00000143947	RPS27A	ENST00000402285	6	3130	0.0522085623293969	0.0442186357566013	0.0482135990429991	988.803955	ENSG00000224631	RP11-51O6.1	processed_pseudogene	ENST00000444907	2	566	0.0613989276271388	0.0519548630955771	0.0566768953613579	18.228383
ENSG00000013573	DDX11	ENST00000251758	28	8374	0.6037869629751	0.480682084926163	0.542234523950632	13.739542	ENSG00000214826	DDX12P	unprocessed_pseudogene	ENST00000290818	27	4138	0.585010696026553	0.516217474022672	0.550614085024613	3.445847
ENSG00000167526	RPL13	ENST00000452368	7	3886	0.0977243724226692	0.0842293452433487	0.0909768588330089	426.377441	ENSG00000215030	RPL13P12	processed_pseudogene	ENST00000396469	2	636	0.113130704495455	0.0850832717245667	0.0991069881100108	14.0132115
ENSG00000089157	RPLP0	ENST00000392514	8	4001	0.0132219702863673	0.0108506042724478	0.0120362872794076	990.9515075	ENSG00000213553	RPLP0P6	processed_pseudogene	ENST00000413306	2	1093	0.0216272389068222	0.0174322266872733	0.0195297327970477	4.262
ENSG00000168028	RPSA	ENST00000301821	7	3936	0.0142770213668687	0.0149661823131869	0.0146216018400278	911.3762815	ENSG00000240087	RP11-254B13.1	processed_pseudogene	ENST00000435879	1	888	0.0259151646179493	0.0181349860006996	0.0220250753093245	4.357688
ENSG00000198886	MT-ND4	ENST00000361381	1	1378	0.556888475115334	0.452732598435083	0.504810536775208	13637.67334	ENSG00000247627	MTND4P12	processed_pseudogene	ENST00000498999	1	1377	0.593326510471159	0.430361598267778	0.511844054369469	144.81852
ENSG00000177954	RPS27	ENST00000477151	5	946	0.0455002392944431	0.0408807022071735	0.0431904707508083	3402.982788	ENSG00000236439	RP11-175B9.3	processed_pseudogene	ENST00000537999	1	322	0.0421016351448047	0.0562142856019771	0.0491579603733909	25.3434275
ENSG00000145425	RPS3A	ENST00000274065	6	2341	0.0540305077287692	0.0489844104536442	0.0515074590912067	895.5591125	ENSG00000214389	RPS3AP26	processed_pseudogene	ENST00000398259	1	784	0.0640436139836785	0.0503291588996047	0.0571863864416416	28.890602
ENSG00000100519	PSMC6	ENST00000445930	14	7482	0.175721142120802	0.137074059490767	0.156397600805785	36.570097	ENSG00000236814	RP11-446E9.1	processed_pseudogene	ENST00000435260	1	1170	0.205221243497358	0.117334869365016	0.161278056431187	4.8190985
ENSG00000198242	RPL23A	ENST00000394935	6	2824	0.0177381228221817	0.0152394933007006	0.0164888080614412	799.16568	ENSG00000234851	RP11-3P17.3	processed_pseudogene	ENST00000438478	1	484	0.0235184567835307	0.0184597197301112	0.0209890882568209	48.443016
ENSG00000198755	RPL10A	ENST00000322203	6	1501	0.0283982531071675	0.0225963370273852	0.0254972950672763	916.304596	ENSG00000226360	RPL10AP6	processed_pseudogene	ENST00000399893	1	652	0.0386385430118084	0.0205671272760964	0.0296028351439524	7.426049
ENSG00000140988	RPS2	ENST00000343262	7	2413	0.0259473275167305	0.0170812914516857	0.0215143094842081	2118.2542725	ENSG00000240342	RPS2P5	processed_pseudogene	ENST00000358708	1	931	0.0318683604899971	0.0189818130974386	0.0254250867937178	144.282753
ENSG00000135486	HNRNPA1	ENST00000547566	11	5093	0.321010181105708	0.254273696703007	0.287641938904358	342.3178865	ENSG00000214223	HNRNPA1P10	processed_pseudogene	ENST00000406078	2	962	0.328000135169271	0.254853845042336	0.291426990105804	6.717747
ENSG00000185787	MORF4L1	ENST00000379535	13	6584	0.254893774992149	0.210863584210811	0.23287867960148	192.3827975	ENSG00000218283	MORF4L1P1	processed_pseudogene	ENST00000404582	1	967	0.254371512703821	0.218437455912735	0.236404484308278	14.0096545
ENSG00000188846	RPL14	ENST00000338970	6	2409	0.096236416572137	0.0709401441443164	0.0835882803582267	624.628311	ENSG00000139239	RPL14P1	processed_pseudogene	ENST00000266610	1	670	0.116005207239447	0.0579626480771733	0.0869839276583102	2.6345745
ENSG00000142541	RPL13A	ENST00000391857	8	2369	0.127567027419004	0.11543926131476	0.121503144366882	1163.250732	ENSG00000136149	RPL13AP25	processed_pseudogene	ENST00000484130	1	612	0.12887640684738	0.120886394372848	0.124881400610114	24.712277
ENSG00000142937	RPS8	ENST00000396651	6	2847	0.0352544446037865	0.0281092697071933	0.0316818571554899	1339.2175295	ENSG00000225200	AB019441.29	processed_pseudogene	ENST00000392301	1	627	0.0261405014859738	0.0438141547167034	0.0349773281013386	4.2542165
ENSG00000089009	RPL6	ENST00000202773	7	4447	0.0490452013594625	0.042061835435951	0.0455535183977067	910.3621825	ENSG00000243199	RP11-408P14.1	processed_pseudogene	ENST00000466377	1	870	0.0572336032403927	0.0391386570801179	0.0481861301602553	53.216341
ENSG00000171863	RPS7	ENST00000304921	7	5583	0.0164502154059341	0.0136780060966258	0.01506411075128	1131.097168	ENSG00000213326	RPS7P11	processed_pseudogene	ENST00000484240	1	586	0.0174172237994734	0.0138173769667023	0.0156173003830879	17.011253
ENSG00000065978	YBX1	ENST00000321358	8	1930	0.463305779218755	0.395443778598783	0.429374778908769	697.232849	ENSG00000213866	YBX1P10	processed_pseudogene	ENST00000444752	1	975	0.433587866008255	0.423922070515578	0.428754968261917	2.1428195
ENSG00000140988	RPS2	ENST00000343262	7	2413	0.0259473275167305	0.0170812914516857	0.0215143094842081	2118.2542725	ENSG00000197149	RP11-452G18.2	processed_pseudogene	ENST00000443932	1	882	0.0210223079230794	0.0196870303006982	0.0203546691118888	7.3487195
ENSG00000164587	RPS14	ENST00000401695	5	4544	0.0334153234382997	0.0224497081174279	0.0279325157778638	488.435318	ENSG00000224114	RP11-343H5.4	processed_pseudogene	ENST00000451736	1	433	0.0509491662167495	0.00257537228676043	0.026762269251755	5.3085115
ENSG00000168028	RPSA	ENST00000301821	7	3936	0.0142770213668687	0.0149661823131869	0.0146216018400278	911.3762815	ENSG00000237506	RPSAP15	processed_pseudogene	ENST00000339991	1	1031	0.00938479797023494	0.0161654337704736	0.0127751158703543	4.191256
ENSG00000140988	RPS2	ENST00000343262	7	2413	0.0259473275167305	0.0170812914516857	0.0215143094842081	2118.2542725	ENSG00000189343	RPS2P46	processed_pseudogene	ENST00000439860	2	924	0.0148823210686529	0.0243234858758942	0.0196029034722735	10.7098915
ENSG00000063046	EIF4B	ENST00000262056	15	6146	0.108969471201196	0.0978974139910347	0.103433442596115	149.0202175	ENSG00000225031	EIF4BP7	processed_pseudogene	ENST00000432307	1	1813	0.110708143559086	0.0913039816179044	0.101006062588495	6.9734195
ENSG00000156508	EEF1A1	ENST00000309268	8	5944	0.0691618205452338	0.0677677861744724	0.0684648033598531	2864.314575	ENSG00000250182	EEF1A1P13	processed_pseudogene	ENST00000599509	1	1392	0.0890088429216097	0.0411240992357488	0.0650664710786792	1.331919
ENSG00000171863	RPS7	ENST00000304921	7	5583	0.0164502154059341	0.0136780060966258	0.01506411075128	1131.097168	ENSG00000226525	RPS7P10	processed_pseudogene	ENST00000464254	1	603	0.016191493238939	0.00669064321791466	0.0114410682284268	7.705574
ENSG00000148303	RPL7A	ENST00000323345	8	2242	0.0302975612401638	0.0268304229438627	0.0285639920920132	1461.81781	ENSG00000242071	RPL7AP6	processed_pseudogene	ENST00000447432	1	813	0.0254821177485218	0.021452527839763	0.0234673227941424	15.0261765
ENSG00000233927	RPS28	ENST00000600659	4	2119	0.062030812581058	0.0295266006785144	0.0457787066297862	106.8902435	ENSG00000227097	RP11-742N3.1	processed_pseudogene	ENST00000536099	1	374	0.0507624009562248	0.0294459725289754	0.0401041867426001	417.8273925
ENSG00000147604	RPL7	ENST00000352983	7	2903	0.0973193110042743	0.0738251324617491	0.0855722217330117	606.164398	ENSG00000214485	RPL7P1	processed_pseudogene	ENST00000398410	1	760	0.0983683956135591	0.0604803539988759	0.0794243748062175	2.5190145
ENSG00000156508	EEF1A1	ENST00000309268	8	5944	0.0691618205452338	0.0677677861744724	0.0684648033598531	2864.314575	ENSG00000249264	EEF1A1P9	processed_pseudogene	ENST00000514975	1	1383	0.0572563985987535	0.06545317863015	0.0613547886144518	2.1903765
ENSG00000148303	RPL7A	ENST00000323345	8	2242	0.0302975612401638	0.0268304229438627	0.0285639920920132	1461.81781	ENSG00000213862	CTD-2270N23.1	processed_pseudogene	ENST00000497325	1	792	0.0244403936633672	0.0149611293534736	0.0197007615084204	2.3036975
ENSG00000122026	RPL21	ENST00000311549	6	2249	0.0427046162960432	0.0358432769047093	0.0392739466003762	1063.729309	ENSG00000220749	RPL21P28	processed_pseudogene	ENST00000327274	1	543	0.0160760497752601	0.0432319327149253	0.0296539912450927	3.5677595
ENSG00000089009	RPL6	ENST00000202773	7	4447	0.0490452013594625	0.042061835435951	0.0455535183977067	910.3621825	ENSG00000235552	RPL6P27	processed_pseudogene	ENST00000583065	2	872	0.0348510141741675	0.0343288038641131	0.0345899090191403	9.813195
ENSG00000149262	INTS4	ENST00000433818	24	6074	0.0925700274999553	0.083343617535188	0.0879568225175716	24.2613385	ENSG00000164669	INTS4L1	unprocessed_pseudogene	ENST00000297235	15	2553	0.103643711085954	0.0491046532363853	0.0763741821611696	0.9447865
ENSG00000135486	HNRNPA1	ENST00000547566	11	5093	0.321010181105708	0.254273696703007	0.287641938904358	342.3178865	ENSG00000215492	HNRNPA1P7	processed_pseudogene	ENST00000400448	2	1697	0.283936213036779	0.267793969727101	0.27586509138194	3.9308505
ENSG00000198804	MT-CO1	ENST00000361624	1	1542	0.137091434324375	0.109950086414149	0.123520760369262	11843.6455075	ENSG00000262902	RP11-750B16.1	processed_pseudogene	ENST00000574371	1	625	0.144484251761932	0.0761349786871425	0.110309615224537	220.0899125
ENSG00000147604	RPL7	ENST00000352983	7	2903	0.0973193110042743	0.0738251324617491	0.0855722217330117	606.164398	ENSG00000137970	RPL7P9	processed_pseudogene	ENST00000468715	1	747	0.0513058833697904	0.0923751424580559	0.0718405129139232	6.5465035
ENSG00000112306	RPS12	ENST00000230050	6	767	0.0665694916609358	0.047498967141208	0.0570342294010719	1401.7390745	ENSG00000213939	RP11-314A20.1	processed_pseudogene	ENST00000466297	1	402	0.0525947176668932	0.030475369006754	0.0415350433368236	21.7062225
ENSG00000136238	RAC1	ENST00000356142	7	3114	0.104269937065516	0.0894946790791592	0.0968823080723374	67.8982885	ENSG00000249936	RAC1P2	processed_pseudogene	ENST00000394695	1	833	0.072351247934373	0.0843687739029741	0.0783600109186735	2.9062535
ENSG00000063046	EIF4B	ENST00000262056	15	6146	0.108969471201196	0.0978974139910347	0.103433442596115	149.0202175	ENSG00000197258	EIF4BP6	processed_pseudogene	ENST00000431936	1	1828	0.0905655296508175	0.0786719297615704	0.0846187297061939	3.59456
ENSG00000145425	RPS3A	ENST00000274065	6	2341	0.0540305077287692	0.0489844104536442	0.0515074590912067	895.5591125	ENSG00000214784	AC010468.1	processed_pseudogene	ENST00000461022	1	817	0.040806311397479	0.0203520771400554	0.0305791942687672	2.2283075
ENSG00000154710	RABGEF1	ENST00000607882	10	5618	0.488350097373905	0.39995298003544	0.444151538704673	8.7010725	ENSG00000230189	GS1-124K5.2	unprocessed_pseudogene	ENST00000442578	12	1830	0.407915814144001	0.419605543856559	0.41376067900028	3.0204725
ENSG00000175390	EIF3F	ENST00000533626	10	9431	0.065350054861397	0.0465244487910557	0.0559372518262263	80.4580915	ENSG00000233426	EIF3FP3	processed_pseudogene	ENST00000434851	1	1129	0.0232736190817445	0.0264262423859226	0.0248499307338335	16.6474515
ENSG00000167202	TBC1D2B	ENST00000300584	13	9763	0.524459361180211	0.418569063013788	0.471514212096999	21.418083	ENSG00000257489	RP11-175P13.3	unprocessed_pseudogene	ENST00000550096	6	1405	0.506878353444788	0.366436164286038	0.436657258865413	1.4177465
ENSG00000125459	MSTO1	ENST00000491308	9	5359	0.62578591660827	0.456104231602643	0.540945074105456	6.6716335	ENSG00000203761	MSTO2P	unprocessed_pseudogene	ENST00000538914	8	2647	0.607483402595848	0.404659762234937	0.506071582415393	1.3837335
ENSG00000204308	RNF5	ENST00000375094	6	2043	0.0874161363770998	0.0679359101114205	0.0776760232442601	10.082147	ENSG00000253570	RNF5P1	processed_pseudogene	ENST00000524091	1	540	0.0374201620342925	0.0392122509743574	0.0383162065043249	1.832765
ENSG00000167110	GOLGA2	ENST00000421699	26	6961	0.580318160596964	0.498046179309381	0.539182169953172	14.7080115	ENSG00000238105	GOLGA2P5	unprocessed_pseudogene	ENST00000266746	20	10957	0.57336939561741	0.418473238273629	0.49592131694552	6.107908
ENSG00000189403	HMGB1	ENST00000405805	5	5828	0.368692025161737	0.324751689572846	0.346721857367292	117.6014595	ENSG00000259781	RP11-673C5.1	processed_pseudogene	ENST00000569046	1	646	0.309846535035269	0.291711298289749	0.300778916662509	9.1123555
ENSG00000156976	EIF4A2	ENST00000475653	7	6133	0.221315376628077	0.177801334726059	0.199558355677068	136.2963795	ENSG00000240024	LINC00888	unprocessed_pseudogene	ENST00000471496	4	2131	0.178173697924235	0.123250584191541	0.150712141057888	1.3830075
ENSG00000128731	HERC2	ENST00000261609	93	20027	0.421531469877648	0.298574798326224	0.360053134101936	16.1332445	ENSG00000180229	HERC2P3	unprocessed_pseudogene	ENST00000428453	27	6292	0.377543839065465	0.230827898171247	0.304185868618356	1.129023
ENSG00000170832	USP32	ENST00000300896	34	7755	0.631790466699405	0.511322365741256	0.571556416220331	12.681137	ENSG00000188933	USP32P1	unprocessed_pseudogene	ENST00000393005	9	7676	0.584420424296275	0.436894485017263	0.510657454656769	3.493662
ENSG00000181220	ZNF746	ENST00000340622	7	8260	0.701425903588562	0.575876198452765	0.638651051020663	4.4192185	ENSG00000133624	ZNF767	unprocessed_pseudogene	ENST00000472212	9	4012	0.63398001350995	0.504542668014397	0.569261340762173	6.7097595
ENSG00000153107	ANAPC1	ENST00000485325	7	13324	0.157382332691972	0.102291637789288	0.12983698524063	11.415603	ENSG00000231259	AC125232.1	unprocessed_pseudogene	ENST00000452554	8	2277	0.0679593257040834	0.0498571763634774	0.0589082510337804	1.0689545
ENSG00000008710	PKD1	ENST00000423118	46	18532	0.623610853034186	0.389695763986563	0.506653308510374	6.018364	ENSG00000250251	PKD1P6	unprocessed_pseudogene	ENST00000343738	24	6015	0.560389296203575	0.302274212133464	0.431331754168519	2.800074
ENSG00000157106	SMG1	ENST00000389467	63	25227	0.484883970248592	0.371340065190105	0.428112017719349	24.9272135	ENSG00000261556	RP11-296I10.6	unprocessed_pseudogene	ENST00000565246	17	4360	0.407915814144001	0.243180080585868	0.325547947364934	2.753005
ENSG00000122512	PMS2	ENST00000265849	15	3936	0.70293268936143	0.583382126514301	0.643157407937865	8.959132	ENSG00000067601	PMS2P4	unprocessed_pseudogene	ENST00000275546	8	1327	0.579886112316726	0.478013162721183	0.528949637518955	5.522974
ENSG00000197050	ZNF420	ENST00000589461	6	4023	0.77549192191876	0.749336219794623	0.762414070856691	3.037988	ENSG00000240225	ZNF542	unprocessed_pseudogene	ENST00000467807	7	4690	0.731395084166452	0.564493128452728	0.64794410630959	1.988502
ENSG00000156232	WHAMM	ENST00000286760	10	3874	0.603826198505953	0.497169282160513	0.550497740333233	9.1115555	ENSG00000223509	RP11-632K20.7	processed_pseudogene	ENST00000454486	7	2846	0.517009284498078	0.353348449868787	0.435178867183433	4.6609465
ENSG00000185158	LRRC37B	ENST00000543378	15	6281	0.563194739114027	0.442395224544421	0.502794981829224	3.943919	ENSG00000250462	LRRC37BP1	unprocessed_pseudogene	ENST00000398851	5	5200	0.42804278424475	0.332973544249001	0.380508164246875	3.437184
ENSG00000107890	ANKRD26	ENST00000376087	34	8241	0.701521630233099	0.555200785379237	0.628361207806168	5.4624835	ENSG00000230006	ANKRD36BP2	unprocessed_pseudogene	ENST00000421951	4	8039	0.511669147096198	0.384480065396261	0.448074606246229	4.270761
ENSG00000008710	PKD1	ENST00000423118	46	18532	0.623610853034186	0.389695763986563	0.506653308510374	6.018364	ENSG00000183458	RP11-958N24.1	unprocessed_pseudogene	ENST00000534164	31	6830	0.439454487142881	0.20964920975925	0.324551848451066	0.28114
ENSG00000116580	GON4L	ENST00000467009	9	11912	0.752949437201796	0.666119993399958	0.709534715300877	10.458128	ENSG00000246203	RP11-29H23.5	unprocessed_pseudogene	ENST00000500626	9	2505	0.516522000800558	0.514966776027314	0.515744388413936	0.056145
ENSG00000177946	CENPBD1	ENST00000567035	2	2737	0.864444435523153	0.822979836260486	0.84371213589182	1.927893	ENSG00000213753	CENPBD1P1	processed_pseudogene	ENST00000487264	4	4969	0.690035255751151	0.59639033082287	0.64321279328701	4.7043395
ENSG00000165733	BMS1	ENST00000374518	23	7753	0.613759826741092	0.514064059617285	0.563911943179189	15.420316	ENSG00000242338	BMS1P4	unprocessed_pseudogene	ENST00000584747	10	1982	0.413354495475637	0.301284495167629	0.357319495321633	1.087326
ENSG00000157106	SMG1	ENST00000389467	63	25227	0.484883970248592	0.371340065190105	0.428112017719349	24.9272135	ENSG00000180747	CTD-2547E10.2	unprocessed_pseudogene	ENST00000522480	29	7881	0.288811028288132	0.135019153727252	0.211915091007692	1.536621
ENSG00000157106	SMG1	ENST00000389467	63	25227	0.484883970248592	0.371340065190105	0.428112017719349	24.9272135	ENSG00000237296	SMG1P1	unprocessed_pseudogene	ENST00000309865	29	7046	0.298102686021633	0.11289612483308	0.205499405427357	3.513636
ENSG00000090857	PDPR	ENST00000288050	19	9148	0.610028774691143	0.457287655586866	0.533658215139004	6.786341	ENSG00000214331	RP11-252A24.2	unprocessed_pseudogene	ENST00000563377	15	3828	0.33175493935987	0.267432602687877	0.299593771023874	2.3777025
ENSG00000156232	WHAMM	ENST00000286760	10	3874	0.603826198505953	0.497169282160513	0.550497740333233	9.1115555	ENSG00000248334	WHAMMP2	unprocessed_pseudogene	ENST00000563942	8	4844	0.39083572551839	0.21816335719069	0.30449954135454	0.9607855
ENSG00000122512	PMS2	ENST00000265849	15	3936	0.70293268936143	0.583382126514301	0.643157407937865	8.959132	ENSG00000123965	PMS2P5	unprocessed_pseudogene	ENST00000394959	9	1681	0.359430825133137	0.268063870696329	0.313747347914733	3.1615085
ENSG00000122512	PMS2	ENST00000265849	15	3936	0.70293268936143	0.583382126514301	0.643157407937865	8.959132	ENSG00000078319	PMS2P1	unprocessed_pseudogene	ENST00000431037	6	1114	0.277886467666415	0.259010787337536	0.268448627501975	7.866269
Note
NA : Not availabe due to low counts of reads.

## Sheet: Table S3
Additional file 2: Table S3. The m6A levels of pseudogenes and their cognate protein-coding genes in H1 cell line
Cognate protein-coding gene id	Cognate protein-coding gene name	Cognate protein-coding gene transcript id	Cognate protein-coding gene exon count	Cognate protein-coding gene length	Cognate protein-coding gene m6A level of Sp1	Cognate protein-coding gene m6A level of Sp2	Cognate protein-coding gene mean m6A level	Cognate protein-coding gene mean RPKM	Pseudogene id	Pseudogene name	Pseudogene subtype	Pseudogene transcript id	Pseudogene exon count	Pseudogene length	Pseudogene m6A level of Sp1	Pseudogene m6A level of Sp2	Pseudogene mean m6A level	Pseudogene mean RPKM
ENSG00000137876	RSL24D1	ENST00000260443	6	3009	0.063113626223106	0.0687283818061516	0.0659210040146288	85.5082625	ENSG00000256664	RP11-611O2.3	processed_pseudogene	ENST00000537570	1	439	0.931562922126676	0.930568478086903	0.93106570010679	0.6459835
ENSG00000071894	CPSF1	ENST00000349769	38	6096	0.0608337680356046	0.0584876607329234	0.059660714384264	35.763265	ENSG00000214076	CPSF1P1	processed_pseudogene	ENST00000397477	1	3730	0.898281710403147	0.747197412805318	0.822739561604233	0.466337
ENSG00000167552	TUBA1A	ENST00000547939	5	3421	0.033746561493595	0.0458330269615342	0.0397897942275646	126.438307	ENSG00000214796	RP11-480I12.5	unprocessed_pseudogene	ENST00000442868	4	2958	0.823145558611254	0.768420167706151	0.795782863158703	8.751712
ENSG00000116120	FARSB	ENST00000536361	18	3429	0.0710657624783242	0.0754693698923618	0.073267566185343	38.108158	ENSG00000248632	RP11-366M4.11	processed_pseudogene	ENST00000508856	1	1416	0.882098337800395	0.751971425412632	0.817034881606514	2.4965435
ENSG00000074800	ENO1	ENST00000464920	9	3958	0.0761994977365381	0.0836243527431081	0.0799119252398231	1107.5387575	ENSG00000244457	ENO1P1	processed_pseudogene	ENST00000366587	1	1304	0.876110230412816	0.755443651580256	0.815776940996536	3.9036465
ENSG00000105419	MEIS3	ENST00000331559	13	5122	0.121931636474714	0.118779918021109	0.120355777247912	11.6796315	ENSG00000188013	MEIS3P2	processed_pseudogene	ENST00000340731	1	1643	0.933740339292919	0.76236657861234	0.84805345895263	0.862702
ENSG00000169570	DTWD2	ENST00000304058	6	4617	0.0400809270158388	0.0306742953268728	0.0353776111713558	3.0985755	ENSG00000267648	RP11-686D22.3	processed_pseudogene	ENST00000590539	1	871	0.776067044284082	0.726623864796273	0.751345454540178	0.50081
ENSG00000198918	RPL39	ENST00000361575	3	2141	0.0165568948363367	0.0225490642322078	0.0195529795342722	812.3238525	ENSG00000214289	RPL39P5	processed_pseudogene	ENST00000273411	2	449	0.781182026746111	0.678795938180774	0.729988982463443	0.332025
ENSG00000087191	PSMC5	ENST00000580864	13	4483	0.171234078888743	0.207394249611711	0.189314164250227	88.252224	ENSG00000235859	AC006978.6	processed_pseudogene	ENST00000541071	1	1371	0.911884092343503	0.881608485820961	0.896746289082232	4.891738
ENSG00000175063	UBE2C	ENST00000356455	6	1641	0.0481369074627998	0.0672677456636568	0.0577023265632283	169.6643145	ENSG00000270804	CTD-2583A14.11	processed_pseudogene	ENST00000603829	2	936	0.741921919073938	0.769617220274221	0.755769569674079	4.6799305
ENSG00000140988	RPS2	ENST00000343262	7	2413	0.0237440229142998	0.0258134070598841	0.024778714987092	2058.3872685	ENSG00000232450	RP4-730K3.3	processed_pseudogene	ENST00000413412	1	748	0.614956487049353	0.824539238728964	0.719747862889158	1.211314
ENSG00000181163	NPM1	ENST00000521672	6	3828	0.0878667505219245	0.0968344316881081	0.0923505911050163	1854.8728025	ENSG00000213443	RP11-75L1.2	processed_pseudogene	ENST00000396690	1	844	0.864653363463904	0.699141327605151	0.781897345534527	0.6837965
ENSG00000156052	GNAQ	ENST00000286548	7	6738	0.0932140215134081	0.110055250626613	0.101634636070011	16.113791	ENSG00000214077	GNAQP1	processed_pseudogene	ENST00000444815	1	1067	0.7978081955456	0.764891074208912	0.781349634877256	1.0849085
ENSG00000197728	RPS26	ENST00000552361	5	1600	0.022420447014017	0.0325975240230631	0.02750898551854	331.9722595	ENSG00000244563	AC006011.4	processed_pseudogene	ENST00000442758	1	349	0.669431601011629	0.736309573544836	0.702870587278233	63.4155275
ENSG00000105419	MEIS3	ENST00000331559	13	5122	0.121931636474714	0.118779918021109	0.120355777247912	11.6796315	ENSG00000179277	MEIS3P1	processed_pseudogene	ENST00000495167	1	958	0.826119130756087	0.761363912600486	0.793741521678287	2.623887
ENSG00000106086	PLEKHA8	ENST00000396257	14	10192	0.116778932953565	0.111660986453551	0.114219959703558	14.3169575	ENSG00000134297	PLEKHA8P1	processed_pseudogene	ENST00000256692	3	2320	0.824248869020816	0.743053752999809	0.783651311010313	8.6473385
ENSG00000068912	ERLEC1	ENST00000494373	3	2592	0.0568063663433831	0.0766687818544458	0.0667375740989145	20.934273	ENSG00000240755	ERLEC1P1	processed_pseudogene	ENST00000433806	1	578	0.689167150062186	0.78175319849627	0.735460174279228	1.105043
ENSG00000198301	SDAD1	ENST00000513089	9	3491	0.179455316747039	0.207871341652578	0.193663329199808	32.7929535	ENSG00000228451	SDAD1P1	processed_pseudogene	ENST00000519902	2	3174	0.845578984875812	0.75920648120731	0.802392733041561	0.503297
ENSG00000144713	RPL32	ENST00000429711	4	3720	0.0270399084486687	0.0377614493161696	0.0324006788824191	330.8092955	ENSG00000244270	RPL32P29	processed_pseudogene	ENST00000497398	1	403	0.584135791200945	0.66743754918012	0.625786670190533	35.999136
ENSG00000130119	GNL3L	ENST00000336470	16	2589	0.26663962503632	0.261683979986627	0.264161802511473	15.6106345	ENSG00000215032	GNL3LP1	processed_pseudogene	ENST00000399458	1	1643	0.92193936630131	0.77729184841837	0.84961560735984	1.6519745
ENSG00000144554	FANCD2	ENST00000431693	8	8378	0.0581925878451701	0.0656129956327322	0.0619027917389512	26.319403	ENSG00000180385	EMC3-AS1	unprocessed_pseudogene	ENST00000438698	5	3714	0.668365618496638	0.604045802676926	0.636205710586782	9.7987225
ENSG00000143549	TPM3	ENST00000328159	9	8363	0.193489210937587	0.225052072799477	0.209270641868532	87.844742	ENSG00000241015	TPM3P9	processed_pseudogene	ENST00000424846	2	2920	0.774177821992553	0.790868003686836	0.782522912839695	2.372189
ENSG00000167526	RPL13	ENST00000452368	7	3886	0.0770985906795522	0.0963100642059869	0.0867043274427696	258.5139235	ENSG00000240370	RPL13P5	processed_pseudogene	ENST00000421824	4	1783	0.650425506797834	0.663081234669132	0.656753370733483	4.579231
ENSG00000265681	RPL17	ENST00000583637	8	2451	0.0289881757318556	0.0378105607160732	0.0333993682239644	687.483826	ENSG00000242615	CTC-359D24.3	processed_pseudogene	ENST00000472362	1	1517	0.609621694350183	0.588570494270753	0.599096094310468	3.200577
ENSG00000064763	FAR2	ENST00000536681	12	5411	0.116599775852653	0.130158105883599	0.123378940868126	14.4360655	ENSG00000178162	FAR2P2	unprocessed_pseudogene	ENST00000433703	6	5364	0.716024629899029	0.650871862319698	0.683448246109363	4.144018
ENSG00000065923	SLC9A7	ENST00000328306	17	3838	0.301101256426564	0.308816157262055	0.304958706844309	3.3890515	ENSG00000227825	SLC9A7P1	processed_pseudogene	ENST00000554295	1	3311	0.898281710403147	0.82591939535618	0.862100552879664	0.418382
ENSG00000118508	RAB32	ENST00000367495	3	1217	0.377441646425965	0.335183190802162	0.356312418614064	3.0781555	ENSG00000267102	RP11-686D22.7	processed_pseudogene	ENST00000590824	1	627	0.963874289190996	0.857645528959593	0.910759909075295	4.304497
ENSG00000144199	FAHD2B	ENST00000414820	9	2662	0.0921525069497707	0.112456553805678	0.102304530377724	18.0053995	ENSG00000231584	FAHD2CP	unprocessed_pseudogene	ENST00000607780	8	2197	0.616218566632554	0.693022157392588	0.654620362012571	3.793469
ENSG00000147853	AK3	ENST00000381809	5	2808	0.148511451998133	0.171022581201431	0.159767016599782	14.016162	ENSG00000230042	AK3P3	processed_pseudogene	ENST00000431883	1	664	0.736672364867029	0.681840562250859	0.709256463558944	2.8240985
ENSG00000125868	DSTN	ENST00000474024	5	3851	0.0360913021876451	0.0456291036458089	0.040860202916727	141.420456	ENSG00000248593	DSTNP2	processed_pseudogene	ENST00000504533	2	1105	0.595102012150672	0.560155870606551	0.577628941378611	3.7347685
ENSG00000005302	MSL3	ENST00000312196	13	6494	0.0910832436599147	0.100890870176587	0.095987056918251	7.642959	ENSG00000224287	MSL3P1	processed_pseudogene	ENST00000438684	2	2278	0.648099376349201	0.60342506582087	0.625762221085036	13.8002215
ENSG00000175193	PARL	ENST00000311101	9	2034	0.117499839623155	0.136505675813152	0.127002757718154	40.3820265	ENSG00000217648	RP1-95L4.4	processed_pseudogene	ENST00000402907	1	1138	0.617398871608421	0.603708174448633	0.610553523028527	1.4309425
ENSG00000008988	RPS20	ENST00000519807	6	2931	0.0178331744316543	0.0207832498794532	0.0193082121555537	791.013153	ENSG00000239218	RPS20P22	processed_pseudogene	ENST00000488192	1	1318	0.501443786724688	0.463800459860399	0.482622123292544	1.8649475
ENSG00000102738	MRPS31	ENST00000323563	7	1963	0.155797467532734	0.21650111544201	0.186149291487372	23.1107875	ENSG00000250299	MRPS31P4	unprocessed_pseudogene	ENST00000509685	6	919	0.680755140690226	0.616462748438679	0.648608944564452	0.0599215
ENSG00000232119	MCTS1	ENST00000493274	6	2837	0.0396312486299515	0.0501926771686329	0.0449119628992922	30.8599165	ENSG00000101898	RP3-324O17.4	processed_pseudogene	ENST00000394552	1	546	0.519150249217054	0.486566484870746	0.5028583670439	7.1624175
ENSG00000169919	GUSB	ENST00000304895	12	3992	0.132445124232104	0.138177893523808	0.135311508877956	17.107289	ENSG00000272578	AP000347.2	unprocessed_pseudogene	ENST00000435868	5	7012	0.654926240454539	0.525164967468495	0.590045603961517	0.627921
ENSG00000169919	GUSB	ENST00000304895	12	3992	0.132445124232104	0.138177893523808	0.135311508877956	17.107289	ENSG00000183666	GUSBP1	unprocessed_pseudogene	ENST00000508260	9	6167	0.70631927772318	0.46692291150978	0.58662109461648	1.3484995
ENSG00000187446	CHP1	ENST00000558351	8	3905	0.0616634388796173	0.0639799322744526	0.062821685577035	37.4922725	ENSG00000213073	RP11-288H12.3	processed_pseudogene	ENST00000569097	1	3131	0.52993626923796	0.49524733540649	0.512591802322225	0.6600865
ENSG00000119729	RHOQ	ENST00000489471	6	4619	0.462989921560742	0.444943535290417	0.453966728425579	13.852653	ENSG00000258568	RHOQP1	processed_pseudogene	ENST00000555758	1	579	0.917514854119655	0.884210074413631	0.900862464266643	3.4612625
ENSG00000105193	RPS16	ENST00000251453	5	2603	0.0332849512468268	0.0382043147973359	0.0357446330220813	840.4366455	ENSG00000224864	CTC-260E6.2	processed_pseudogene	ENST00000434475	2	483	0.48439679619979	0.447581165222489	0.465988980711139	4.646045
ENSG00000085721	RRN3	ENST00000563559	19	4156	0.403524693715919	0.358772627294515	0.381148660505217	10.936137	ENSG00000257122	RRN3P3	unprocessed_pseudogene	ENST00000551766	7	3269	0.798899620923522	0.775307167657256	0.787103394290389	0.916212
ENSG00000167110	GOLGA2	ENST00000421699	26	6961	0.470597843797245	0.441903218444047	0.456250531120646	15.370491	ENSG00000225151	GOLGA2P7	unprocessed_pseudogene	ENST00000400817	7	5378	0.846796124371547	0.855070786919006	0.850933455645276	0.983021
ENSG00000167004	PDIA3	ENST00000538521	14	4240	0.429697066718496	0.447290898287277	0.438493982502886	253.1592025	ENSG00000180867	PDIA3P1	processed_pseudogene	ENST00000544222	2	1515	0.869626646916112	0.791996945572045	0.830811796244079	1.8975385
ENSG00000011201	KAL1	ENST00000262648	14	7131	0.259720451448843	0.226563102673862	0.243141777061352	26.844721	ENSG00000241859	KALP	unprocessed_pseudogene	ENST00000472227	11	2369	0.643072132999038	0.597289923098131	0.620181028048585	9.854455
ENSG00000011275	RNF216	ENST00000425013	17	7619	0.33455562034889	0.296654924185074	0.315605272266982	11.6099385	ENSG00000196204	RNF216P1	unprocessed_pseudogene	ENST00000404404	8	5510	0.699823554369402	0.672372801984238	0.68609817817682	8.984948
ENSG00000144395	CCDC150	ENST00000423093	9	9687	0.47692677646646	0.436566107975631	0.456746442221046	8.213654	ENSG00000256304	RP11-512M8.3	processed_pseudogene	ENST00000537123	1	2215	0.868372709206017	0.777788352683938	0.823080530944978	2.0462795
ENSG00000132361	CLUH	ENST00000435359	26	6900	0.263086856338575	0.233862529865268	0.248474693101921	11.6222695	ENSG00000131797	CLUHP3	unprocessed_pseudogene	ENST00000563678	10	4025	0.654234970229295	0.559335190492367	0.606785080360831	1.9329985
ENSG00000073578	SDHA	ENST00000504824	9	8383	0.163472519005254	0.163970149367113	0.163721334186183	28.9437495	ENSG00000185986	SDHAP3	unprocessed_pseudogene	ENST00000515467	6	1954	0.490972036590501	0.546473656006373	0.518722846298437	2.187955
ENSG00000182670	TTC3	ENST00000355666	46	15883	0.372767157292428	0.350297294190504	0.361532225741466	10.8796845	ENSG00000215105	TTC3P1	processed_pseudogene	ENST00000535618	1	6209	0.733188691514123	0.683228435034545	0.708208563274334	0.5997535
ENSG00000046647	GEMIN8	ENST00000380523	5	2424	0.368911095302013	0.405092373021517	0.387001734161765	12.5614265	ENSG00000228175	GEMIN8P4	processed_pseudogene	ENST00000394188	2	729	0.722506685041055	0.714920124796968	0.718713404919012	2.3732315
ENSG00000196230	TUBB	ENST00000435534	5	3359	0.15573865999051	0.170235220141969	0.162986940066239	504.5369415	ENSG00000216819	TUBB2BP1	unprocessed_pseudogene	ENST00000404155	3	871	0	0.983941258661036	0.491970629330518	0.108233
ENSG00000144713	RPL32	ENST00000429711	4	3720	0.0270399084486687	0.0377614493161696	0.0324006788824191	330.8092955	ENSG00000251474	RPL32P3	unprocessed_pseudogene	ENST00000510078	5	4504	0.403948513933104	0.298380622480671	0.351164568206888	4.329164
ENSG00000249915	PDCD6	ENST00000264933	6	9493	0.0857892870343953	0.0778454552386106	0.0818173711365029	45.742262	ENSG00000188002	RP11-43F13.1	unprocessed_pseudogene	ENST00000512335	8	3364	0.369641225117006	0.429313511998563	0.399477368557784	2.895621
ENSG00000118689	FOXO3	ENST00000343882	4	7721	0.600307815027828	0.524119054106408	0.562213434567118	3.476632	ENSG00000240445	FOXO3B	processed_pseudogene	ENST00000395675	1	1928	0.92910661859227	0.827395147893317	0.878250883242794	1.359516
ENSG00000128595	CALU	ENST00000535623	9	4537	0.390138271998411	0.426269581956461	0.408203926977436	62.5916765	ENSG00000214455	RCN1P2	processed_pseudogene	ENST00000545120	1	917	0.592526170917921	0.815434355731127	0.703980263324524	2.6749425
ENSG00000198242	RPL23A	ENST00000394935	6	2824	0.0256848506258137	0.0367319808139904	0.0312084157199021	639.789978	ENSG00000184319	RPL23AP82	unprocessed_pseudogene	ENST00000496652	4	4250	0.307114510865284	0.318388429135158	0.312751470000221	3.4828285
ENSG00000169239	CA5B	ENST00000318636	8	7735	0.289321604800818	0.285823148178789	0.287572376489803	1.5037595	ENSG00000186312	CA5BP1	unprocessed_pseudogene	ENST00000380331	5	2409	0.557831632908385	0.541339950244546	0.549585791576466	5.0014555
ENSG00000112378	PERP	ENST00000421351	3	4290	0.126319134967658	0.125281815446653	0.125800475207156	18.2659075	ENSG00000228998	RP11-697E2.7	processed_pseudogene	ENST00000411845	1	2576	0.391209626561277	0.370597122619147	0.380903374590212	2.294107
ENSG00000196704	AMZ2	ENST00000580753	8	4206	0.0981635658164764	0.135309276108099	0.116736420962288	42.7094785	ENSG00000214174	AMZ2P1	unprocessed_pseudogene	ENST00000430983	5	3858	0.376618954229229	0.353553823174535	0.365086388701882	2.6591595
ENSG00000104643	MTMR9	ENST00000530200	11	8795	0.237980192597816	0.228437837460897	0.233209015029357	8.452844	ENSG00000220785	MTMR9LP	unprocessed_pseudogene	ENST00000441044	9	2961	0.473850655927035	0.454335984537564	0.464093320232299	2.642736
ENSG00000148680	HTR7	ENST00000371721	4	3447	0.676667670262971	0.630219981641914	0.653443825952442	16.838618	ENSG00000183935	HTR7P1	processed_pseudogene	ENST00000331998	5	2299	0.828717293145497	0.878488318952878	0.853602806049188	1.219695
ENSG00000196199	MPHOSPH8	ENST00000361479	14	4786	0.652117136673893	0.624616595094025	0.638366865883959	12.646747	ENSG00000255836	RP11-157G21.2	processed_pseudogene	ENST00000538078	1	1211	0.814272110274938	0.857993503920866	0.836132807097902	1.018865
ENSG00000118894	FAM86A	ENST00000427587	8	3128	0.653006140133501	0.621939361242862	0.637472750688181	16.074635	ENSG00000171084	FAM86JP	unprocessed_pseudogene	ENST00000484500	8	2519	0.872438968738748	0.795331220301285	0.833885094520017	0.968849
ENSG00000118894	FAM86A	ENST00000427587	8	3128	0.653006140133501	0.621939361242862	0.637472750688181	16.074635	ENSG00000160172	FAM86C2P	unprocessed_pseudogene	ENST00000528684	8	3402	0.873766320795038	0.780819125989745	0.827292723392391	3.351388
ENSG00000170144	HNRNPA3	ENST00000432457	6	6033	0.467453982214113	0.474463640721477	0.470958811467795	125.328514	ENSG00000236565	HNRNPA3P5	processed_pseudogene	ENST00000434355	1	833	0.631486403809	0.687992070550877	0.659739237179939	11.495272
ENSG00000223865	HLA-DPB1	ENST00000418931	6	2862	0.188859276471282	0.207723295544362	0.198291286007822	14.1749165	ENSG00000224557	HLA-DPB2	unprocessed_pseudogene	ENST00000470997	5	2814	0.374357421886261	0.385510579564886	0.379934000725573	27.8424055
ENSG00000119965	C10orf88	ENST00000368891	6	3173	0.623599607262477	0.62334006387422	0.623469835568349	3.993971	ENSG00000255624	RP11-564D11.3	processed_pseudogene	ENST00000416234	6	2343	0.823510633965631	0.741964353251376	0.782737493608503	1.080676
ENSG00000002586	CD99	ENST00000381192	10	3284	0.0542559710022723	0.0736631278393453	0.0639595494208088	38.346964	ENSG00000223773	CD99P1	unprocessed_pseudogene	ENST00000430562	10	5921	0.211618654975999	0.234227162298234	0.222922908637116	4.978911
ENSG00000118894	FAM86A	ENST00000427587	8	3128	0.653006140133501	0.621939361242862	0.637472750688181	16.074635	ENSG00000244026	FAM86DP	unprocessed_pseudogene	ENST00000459803	8	3626	0.819553555240175	0.771906660720502	0.795730107980338	6.599964
ENSG00000135486	HNRNPA1	ENST00000547566	11	5093	0.332560943194083	0.342722137850719	0.337641540522401	657.455536	ENSG00000262333	HNRNPA1P16	processed_pseudogene	ENST00000575692	1	955	NA	0.983311566331921	0.491655783165961	1.346543
ENSG00000073578	SDHA	ENST00000504824	9	8383	0.163472519005254	0.163970149367113	0.163721334186183	28.9437495	ENSG00000215837	SDHAP2	unprocessed_pseudogene	ENST00000455183	15	2001	0.323928146736054	0.304780369203793	0.314354257969924	0
ENSG00000124831	LRRFIP1	ENST00000473815	9	11901	0.632171245201788	0.603090932290116	0.617631088745952	31.854439	ENSG00000240429	LRRFIP1P1	processed_pseudogene	ENST00000498774	1	2246	0.830084399904472	0.700862638650011	0.765473519277241	0.6439125
ENSG00000136699	SMPD4	ENST00000435455	8	7441	0.491356516358281	0.40680106151905	0.449078788938666	27.286538	ENSG00000152117	AC093838.4	processed_pseudogene	ENST00000543513	9	4249	0.625042305057418	0.553668083348588	0.589355194203003	3.2284235
ENSG00000102738	MRPS31	ENST00000323563	7	1963	0.155797467532734	0.21650111544201	0.186149291487372	23.1107875	ENSG00000243406	MRPS31P5	unprocessed_pseudogene	ENST00000416599	9	3873	0.325356486755354	0.317681026531875	0.321518756643614	2.162111
ENSG00000073578	SDHA	ENST00000504824	9	8383	0.163472519005254	0.163970149367113	0.163721334186183	28.9437495	ENSG00000185485	SDHAP1	unprocessed_pseudogene	ENST00000545003	8	3353	0.315139546426981	0.259361701926651	0.287250624176816	1.019087
ENSG00000074800	ENO1	ENST00000464920	9	3958	0.0761994977365381	0.0836243527431081	0.0799119252398231	1107.5387575	ENSG00000241790	ENO1P4	processed_pseudogene	ENST00000416471	1	1785	0.229895493830563	0.174699098441963	0.202297296136263	0.433823
ENSG00000050327	ARHGEF5	ENST00000056217	15	5818	0.685790549982596	0.634719753274745	0.660255151628671	2.3191485	ENSG00000204959	ARHGEF34P	unprocessed_pseudogene	ENST00000483587	12	5118	0.806557081365165	0.754880813485018	0.780718947425092	1.419747
ENSG00000169062	UPF3A	ENST00000375299	10	3091	0.636145229948637	0.606729118628827	0.621437174288732	22.7316705	ENSG00000226478	UPF3AP1	processed_pseudogene	ENST00000441471	1	1131	0.724558318609545	0.740035509400012	0.732296914004779	1.759769
ENSG00000118894	FAM86A	ENST00000427587	8	3128	0.653006140133501	0.621939361242862	0.637472750688181	16.074635	ENSG00000251669	FAM86EP	unprocessed_pseudogene	ENST00000510506	8	3476	0.737877591919307	0.748573534642837	0.743225563281072	2.8171785
ENSG00000051596	THOC3	ENST00000265097	6	3437	0.175167381010733	0.176865008257293	0.176016194634013	11.2133795	ENSG00000170089	RP11-423H2.1	unprocessed_pseudogene	ENST00000303154	7	3852	0.282263506756205	0.270811080646706	0.276537293701455	2.614476
ENSG00000065978	YBX1	ENST00000321358	8	1930	0.374614634391818	0.410136310046982	0.3923754722194	984.53537	ENSG00000213866	YBX1P10	processed_pseudogene	ENST00000444752	1	975	0.468554932314051	0.505978168549408	0.48726655043173	3.1586895
ENSG00000065150	IPO5	ENST00000261574	29	9671	0.148574586709945	0.135597726968484	0.142086156839214	203.0586395	ENSG00000269837	RP11-15H20.5	processed_pseudogene	ENST00000593576	1	2887	0.246173633675956	0.22158126001611	0.233877446846033	5.421847
ENSG00000167977	KCTD5	ENST00000301738	6	3420	0.588445529369036	0.596303619714688	0.592374574541862	10.348997	ENSG00000215154	AC141586.5	unprocessed_pseudogene	ENST00000399702	4	2751	0.709525028845407	0.653591514305408	0.681558271575408	1.3926425
ENSG00000058453	CROCC	ENST00000466256	9	8871	0.491435285298692	0.451246361634268	0.47134082346648	3.4668635	ENSG00000080947	CROCCP3	unprocessed_pseudogene	ENST00000590118	4	6813	0.618144153069996	0.497865030204444	0.55800459163722	0.7922235
ENSG00000126524	SBDS	ENST00000246868	5	1732	0.107702170234534	0.150128494860824	0.128915332547679	23.655079	ENSG00000225648	SBDSP1	unprocessed_pseudogene	ENST00000456312	5	1868	0.204444793802758	0.225402986083279	0.214923889943018	7.1791025
ENSG00000184203	PPP1R2	ENST00000328432	6	5128	0.0476230055941169	0.0581023960618366	0.0528627008279767	12.581389	ENSG00000241353	PPP1R2P4	processed_pseudogene	ENST00000535073	15	2997	0.12721771699841	0.145764938977875	0.136491327988142	0.007144
ENSG00000152661	GJA1	ENST00000282561	2	3037	0.745815964090872	0.699905457177587	0.72286071063423	304.9234925	ENSG00000176857	GJA1P1	processed_pseudogene	ENST00000314747	1	1146	0.877150134030025	0.727218493453868	0.802184313741946	0.863633
ENSG00000198346	ZNF813	ENST00000490956	5	6285	0.719595633608786	0.710016530377067	0.714806081992927	7.8006095	ENSG00000242779	ZNF702P	processed_pseudogene	ENST00000599665	5	4769	0.822844831062761	0.75552070219914	0.789182766630951	2.1687245
ENSG00000238083	LRRC37A2	ENST00000576629	15	6756	0.741921919073938	0.617264529026869	0.679593224050403	0.4057975	ENSG00000230445	LRRC37A6P	processed_pseudogene	ENST00000575554	4	5625	0.804253239381622	0.702694465825106	0.753473852603364	0.90742
ENSG00000065978	YBX1	ENST00000321358	8	1930	0.374614634391818	0.410136310046982	0.3923754722194	984.53537	ENSG00000224861	YBX1P1	processed_pseudogene	ENST00000445822	1	960	0.444826512416639	0.476239325194149	0.460532918805394	18.598098
ENSG00000122512	PMS2	ENST00000265849	15	3936	0.609303275634829	0.548938587796476	0.579120931715652	5.95976	ENSG00000187953	PMS2CL	unprocessed_pseudogene	ENST00000486256	14	3879	0.669530761276785	0.611923886501032	0.640727323888909	1.813576
ENSG00000128272	ATF4	ENST00000404241	4	2515	0.320805033792483	0.338327952039043	0.329566492915763	324.150543	ENSG00000228218	ATF4P3	processed_pseudogene	ENST00000433309	1	1056	0.370951210273585	0.40810732875364	0.389529269513613	3.3210455
ENSG00000108854	SMURF2	ENST00000582081	19	6961	0.24552599465679	0.249428909681291	0.247477452169041	15.0862065	ENSG00000248121	SMURF2P1	unprocessed_pseudogene	ENST00000579301	5	570	0.332505962183645	0.275629232967627	0.304067597575636	0
ENSG00000111752	PHC1	ENST00000536844	18	6090	0.46996780035184	0.395336535166352	0.432652167759096	161.2962875	ENSG00000179899	PHC1P1	processed_pseudogene	ENST00000379664	3	3730	0.498268520519597	0.477455916110372	0.487862218314985	9.2387075
ENSG00000189403	HMGB1	ENST00000405805	5	5828	0.264868652966083	0.28920817975086	0.277038416358471	204.468407	ENSG00000132967	HMGB1P5	processed_pseudogene	ENST00000255320	1	1111	0.326232469319478	0.335183190802162	0.33070783006082	3.769975
ENSG00000168028	RPSA	ENST00000301821	7	3936	0.0139788718622248	0.0163011280909551	0.01513999997659	1037.3020325	ENSG00000242735	AC018462.3	processed_pseudogene	ENST00000442699	1	741	0.0429759015849687	0.0885937315620726	0.0657848165735207	9.637683
ENSG00000013573	DDX11	ENST00000251758	28	8374	0.547231413943041	0.484083201880526	0.515657307911784	14.7189515	ENSG00000214826	DDX12P	unprocessed_pseudogene	ENST00000290818	27	4138	0.637108636837986	0.494203064078624	0.565655850458305	1.3821875
ENSG00000132010	ZNF20	ENST00000454949	5	4148	0.804303749440495	0.770996952619644	0.787650351030069	5.9906855	ENSG00000267500	CTD-2006C1.6	unprocessed_pseudogene	ENST00000431363	3	1407	0.883428676688508	0.791474313588783	0.837451495138646	1.4930735
ENSG00000135486	HNRNPA1	ENST00000547566	11	5093	0.332560943194083	0.342722137850719	0.337641540522401	657.455536	ENSG00000214223	HNRNPA1P10	processed_pseudogene	ENST00000406078	2	962	0.396907312380417	0.373964799305457	0.385436055842937	18.312817
ENSG00000135486	HNRNPA1	ENST00000547566	11	5093	0.332560943194083	0.342722137850719	0.337641540522401	657.455536	ENSG00000206228	HNRNPA1P4	processed_pseudogene	ENST00000509706	1	756	0.369148572945816	0.390075420604796	0.379611996775306	4.3632435
ENSG00000205542	TMSB4X	ENST00000451311	3	1705	0.198420134668995	0.212678563849157	0.205549349259076	866.9741515	ENSG00000187653	TMSB4XP8	processed_pseudogene	ENST00000380638	2	565	0.224573500724118	0.266301953305609	0.245437727014863	30.078808
ENSG00000122406	RPL5	ENST00000370321	8	2890	0.0655284719265701	0.0844372700293204	0.0749828709779453	1540.673584	ENSG00000234009	RPL5P34	processed_pseudogene	ENST00000426545	1	891	0.0581797758960081	0.167961298772473	0.11307053733424	4.2541645
ENSG00000185158	LRRC37B	ENST00000543378	15	6281	0.341904076135464	0.337267114714822	0.339585595425143	4.3040965	ENSG00000250462	LRRC37BP1	unprocessed_pseudogene	ENST00000398851	5	5200	0.377740269105347	0.371433597550721	0.374586933328034	6.6122855
ENSG00000111704	NANOG	ENST00000541267	6	2311	0.562082772772857	0.514353101226614	0.538217936999736	20.890062	ENSG00000176654	NANOGP1	unprocessed_pseudogene	ENST00000525030	4	1982	0.518197198943699	0.624458582698342	0.57132789082102	2.2411585
ENSG00000161960	EIF4A1	ENST00000293831	11	5316	0.0917450060741433	0.105578698435921	0.0986618522550321	373.2309415	ENSG00000229132	EIF4A1P10	processed_pseudogene	ENST00000428832	1	1216	0.121007225040216	0.139533750168073	0.130270487604145	3.5713635
ENSG00000142541	RPL13A	ENST00000391857	8	2369	0.138698932867426	0.172191066146832	0.155444999507129	971.4253235	ENSG00000136149	RPL13AP25	processed_pseudogene	ENST00000484130	1	612	0.158537550902494	0.211926932061651	0.185232241482073	20.8227405
ENSG00000115268	RPS15	ENST00000591804	5	2226	0.0542274575560696	0.0704297015698467	0.0623285795629582	352.3588105	ENSG00000233762	AC007969.5	processed_pseudogene	ENST00000397084	1	484	0.0792902582263167	0.104847905920238	0.0920690820732774	17.4658585
ENSG00000181163	NPM1	ENST00000521672	6	3828	0.0878667505219245	0.0968344316881081	0.0923505911050163	1854.8728025	ENSG00000249353	NPM1P27	processed_pseudogene	ENST00000502784	1	830	0.125268552398555	0.11577955081159	0.120524051605072	34.767042
ENSG00000167110	GOLGA2	ENST00000421699	26	6961	0.470597843797245	0.441903218444047	0.456250531120646	15.370491	ENSG00000238105	GOLGA2P5	unprocessed_pseudogene	ENST00000266746	20	10957	0.501138351958088	0.46553889699557	0.483338624476829	1.935099
ENSG00000205352	PRR13	ENST00000429243	4	2897	0.178870615722279	0.189217468258003	0.184044041990141	39.9438015	ENSG00000187534	CTC-471F3.4	processed_pseudogene	ENST00000314084	2	1072	0.187280940702135	0.234639747246768	0.210960343974452	7.430516
ENSG00000138326	RPS24	ENST00000485708	7	4880	0.137634995720116	0.186083661842539	0.161859328781327	2279.812805	ENSG00000224094	RPS24P8	processed_pseudogene	ENST00000431490	1	402	0.142448141437213	0.234418948263215	0.188433544850214	11.6808435
ENSG00000143742	SRP9	ENST00000366839	4	1712	0.0756409283934753	0.0845354674548676	0.0800881979241714	140.4527055	ENSG00000180581	SRP9P1	processed_pseudogene	ENST00000318333	2	959	0.100412741117173	0.109641097320688	0.10502691921893	20.9785755
ENSG00000241343	RPL36A	ENST00000372849	6	3927	0.0789827670327309	0.113053642558996	0.0960182047958635	1123.751953	ENSG00000244398	RP11-466H18.1	processed_pseudogene	ENST00000459748	1	321	0.0947064936904952	0.144292295723207	0.119499394706851	118.1166385
ENSG00000156508	EEF1A1	ENST00000309268	8	5944	0.0724004992903367	0.0929273511544481	0.0826639252223924	2434.646362	ENSG00000233476	EEF1A1P6	processed_pseudogene	ENST00000318052	2	1388	0.0870048934376606	0.119902184690499	0.10345353906408	6.680488
ENSG00000082153	BZW1	ENST00000410110	9	4593	0.0454369353035961	0.0524339556449661	0.0489354454742811	65.205824	ENSG00000198406	BZW1P2	processed_pseudogene	ENST00000409521	2	983	0.0699042082532316	0.0668554178173059	0.0683798130352688	6.327319
ENSG00000063046	EIF4B	ENST00000262056	15	6146	0.115430463050162	0.131444689498229	0.123437576274196	257.574478	ENSG00000225031	EIF4BP7	processed_pseudogene	ENST00000432307	1	1813	0.142612254969557	0.142475544241938	0.142543899605748	3.03077
ENSG00000163041	H3F3A	ENST00000366816	5	3146	0.0614108604212503	0.0627816820359791	0.0620962712286147	238.646881	ENSG00000178458	H3F3AP6	processed_pseudogene	ENST00000230495	1	411	0.0875007699655737	0.0739093940034407	0.0807050819845072	17.483465
ENSG00000132475	H3F3B	ENST00000254810	4	6134	0.047733127060227	0.0538036444896888	0.0507683857749579	122.697567	ENSG00000235655	H3F3AP4	processed_pseudogene	ENST00000316450	1	1022	0.0481620772202488	0.0846784604200119	0.0664202688201304	28.4961125
ENSG00000168028	RPSA	ENST00000301821	7	3936	0.0139788718622248	0.0163011280909551	0.01513999997659	1037.3020325	ENSG00000240087	RP11-254B13.1	processed_pseudogene	ENST00000435879	1	888	0.028547539825192	0.0300769052733966	0.0293122225492943	20.880659
ENSG00000128731	HERC2	ENST00000261609	93	20027	0.372092989026819	0.269836197921188	0.320964593474003	19.892414	ENSG00000180229	HERC2P3	unprocessed_pseudogene	ENST00000428453	27	6292	0.416036539050935	0.253306709626735	0.334671624338835	0.5094295
ENSG00000145425	RPS3A	ENST00000274065	6	2341	0.0360455574759711	0.0489123647627007	0.0424789611193359	567.615631	ENSG00000214389	RPS3AP26	processed_pseudogene	ENST00000398259	1	784	0.0516406598504452	0.0565994114187741	0.0541200356346097	28.4952905
ENSG00000164687	FABP5	ENST00000297258	4	2077	0.165905975159796	0.171609730834442	0.168757852997119	114.1862145	ENSG00000234964	FABP5P7	processed_pseudogene	ENST00000458175	1	410	0.160883602578683	0.199239613767173	0.180061608172928	10.091659
ENSG00000171863	RPS7	ENST00000304921	7	5583	0.0140106916109183	0.0158661300941443	0.0149384108525313	876.973236	ENSG00000213326	RPS7P11	processed_pseudogene	ENST00000484240	1	586	0.0340919450983211	0.0176569256623935	0.0258744353803573	14.447854
ENSG00000156508	EEF1A1	ENST00000309268	8	5944	0.0724004992903367	0.0929273511544481	0.0826639252223924	2434.646362	ENSG00000196205	EEF1A1P5	processed_pseudogene	ENST00000501580	2	1738	0.0776097978684887	0.109317449246575	0.0934636235575317	44.4998075
ENSG00000177954	RPS27	ENST00000477151	5	946	0.03020688174095	0.0377983520503598	0.0340026168956549	2491.06604	ENSG00000236439	RP11-175B9.3	processed_pseudogene	ENST00000537999	1	322	0.0583302872500077	0.030475369006754	0.0444028281283808	13.9671905
ENSG00000198242	RPL23A	ENST00000394935	6	2824	0.0256848506258137	0.0367319808139904	0.0312084157199021	639.789978	ENSG00000234851	RP11-3P17.3	processed_pseudogene	ENST00000438478	1	484	0.028527128872231	0.0537169235420241	0.0411220262071276	39.675216
ENSG00000158691	ZSCAN12	ENST00000396827	6	5495	0.805728766976556	0.785242614897374	0.795485690936965	3.6383695	ENSG00000219891	ZSCAN12P1	unprocessed_pseudogene	ENST00000529104	2	1657	0.862319123603893	0.748445630452947	0.80538237702842	1.1386425
ENSG00000148303	RPL7A	ENST00000323345	8	2242	0.0394955810351718	0.0465053979823333	0.0430004895087526	1194.0232545	ENSG00000242071	RPL7AP6	processed_pseudogene	ENST00000447432	1	813	0.057908099585527	0.0469139700489082	0.0524110348172176	11.8122355
ENSG00000148303	RPL7A	ENST00000323345	8	2242	0.0394955810351718	0.0465053979823333	0.0430004895087526	1194.0232545	ENSG00000241741	RPL7AP30	processed_pseudogene	ENST00000482859	1	796	0.0226710377688828	0.0804222110331164	0.0515466244009996	2.96365
ENSG00000132507	EIF5A	ENST00000576930	7	2807	0.051472349306119	0.0604094140651279	0.0559408816856234	329.7415925	ENSG00000234743	EIF5AP4	processed_pseudogene	ENST00000441206	1	465	0.0387048698747234	0.0882782126742381	0.0634915412744807	5.6580205
ENSG00000166441	RPL27A	ENST00000314138	5	7193	0.0299320294542984	0.0452336149903354	0.0375828222223169	284.389511	ENSG00000218426	RP11-475C16.1	processed_pseudogene	ENST00000492974	1	447	0.0411591579123544	0.0451540536679272	0.0431566057901408	39.4200365
ENSG00000089009	RPL6	ENST00000202773	7	4447	0.0672694931184233	0.0844938165093586	0.075881654813891	875.922638	ENSG00000235552	RPL6P27	processed_pseudogene	ENST00000583065	2	872	0.0750474641942683	0.085594890208818	0.0803211772015431	30.1385575
ENSG00000140988	RPS2	ENST00000343262	7	2413	0.0237440229142998	0.0258134070598841	0.024778714987092	2058.3872685	ENSG00000240342	RPS2P5	processed_pseudogene	ENST00000358708	1	931	0.0352196447178942	0.0220935395654261	0.0286565921416602	6.7172575
ENSG00000180257	ZNF816	ENST00000434371	5	5644	0.691020485880917	0.648867330562481	0.669943908221699	6.837224	ENSG00000123870	ZNF137P	unprocessed_pseudogene	ENST00000446680	6	2091	0.696647656522382	0.6503881969063	0.673517926714341	2.3435625
ENSG00000171863	RPS7	ENST00000304921	7	5583	0.0140106916109183	0.0158661300941443	0.0149384108525313	876.973236	ENSG00000226525	RPS7P10	processed_pseudogene	ENST00000464254	1	603	0.0273286378032107	0.00950567082818991	0.0184171543157003	6.074041
ENSG00000135486	HNRNPA1	ENST00000547566	11	5093	0.332560943194083	0.342722137850719	0.337641540522401	657.455536	ENSG00000215492	HNRNPA1P7	processed_pseudogene	ENST00000400448	2	1697	0.38063322079465	0.298974487420534	0.339803854107592	6.184343
ENSG00000177954	RPS27	ENST00000477151	5	946	0.03020688174095	0.0377983520503598	0.0340026168956549	2491.06604	ENSG00000227081	RP11-543P15.1	processed_pseudogene	ENST00000536809	1	322	0.0291366163975677	0.0424792877875886	0.0358079520925782	111.675251
ENSG00000196262	PPIA	ENST00000355968	6	4429	0.0201838170921642	0.0231250595336491	0.0216544383129066	638.034363	ENSG00000217094	PPIAP31	processed_pseudogene	ENST00000405422	1	495	0.0175801859496292	0.0288536680299681	0.0232169269897986	7.8281635
ENSG00000168028	RPSA	ENST00000301821	7	3936	0.0139788718622248	0.0163011280909551	0.01513999997659	1037.3020325	ENSG00000237506	RPSAP15	processed_pseudogene	ENST00000339991	1	1031	0.0171001981361119	0.0158118820407279	0.0164560400884199	4.014182
ENSG00000142937	RPS8	ENST00000396651	6	2847	0.0398664966389159	0.0420720825623624	0.0409692896006392	1020.25238	ENSG00000225200	AB019441.29	processed_pseudogene	ENST00000392301	1	627	0.044866257742562	0.0380334736975354	0.0414498657200487	6.6257335
ENSG00000137818	RPLP1	ENST00000260379	4	2993	0.0123122468723638	0.0167146711813968	0.0145134590268803	472.7007755	ENSG00000218175	AC016739.2	processed_pseudogene	ENST00000405359	1	345	0.0109318321259497	0.0189972792189452	0.0149645556724474	11.169323
ENSG00000198755	RPL10A	ENST00000322203	6	1501	0.0226355970805899	0.0309894291089641	0.026812513094777	900.9943545	ENSG00000226360	RPL10AP6	processed_pseudogene	ENST00000399893	1	652	0.0125086429869498	0.0400395522930594	0.0262740976400046	4.789909
ENSG00000147403	RPL10	ENST00000369817	8	4825	0.0294731165436629	0.0310277106053454	0.0302504135745042	310.4544675	ENSG00000178464	CTD-2192J16.15	processed_pseudogene	ENST00000325000	1	645	0.0277490538469013	0.0311033788863423	0.0294262163666218	133.158638
ENSG00000156508	EEF1A1	ENST00000309268	8	5944	0.0724004992903367	0.0929273511544481	0.0826639252223924	2434.646362	ENSG00000249264	EEF1A1P9	processed_pseudogene	ENST00000514975	1	1383	0.0699042082532316	0.0936124972564028	0.0817583527548172	1.181323
ENSG00000128731	HERC2	ENST00000261609	93	20027	0.372092989026819	0.269836197921188	0.320964593474003	19.892414	ENSG00000206149	HERC2P9	unprocessed_pseudogene	ENST00000529624	33	8363	0.352521232328612	0.287397839619336	0.319959535973974	1.973676
ENSG00000196262	PPIA	ENST00000355968	6	4429	0.0201838170921642	0.0231250595336491	0.0216544383129066	638.034363	ENSG00000251495	PPIAP11	processed_pseudogene	ENST00000510729	1	493	0.0202867424310459	0.0184865982235022	0.0193866703272741	114.533562
ENSG00000089157	RPLP0	ENST00000392514	8	4001	0.0117720975187046	0.013977763347363	0.0128749304330338	800.1640015	ENSG00000213553	RPLP0P6	processed_pseudogene	ENST00000413306	2	1093	0.00766906751263693	0.0134573013949189	0.0105631844537779	20.812479
ENSG00000143947	RPS27A	ENST00000402285	6	3130	0.0409876744196856	0.0406049190895691	0.0407962967546274	865.144867	ENSG00000224631	RP11-51O6.1	processed_pseudogene	ENST00000444907	2	566	0.0201577704476948	0.0548345325610268	0.0374961515043608	15.8853525
ENSG00000112763	BTN2A1	ENST00000377600	9	3753	0.808357718001015	0.762632865220059	0.785495291610537	4.830799	ENSG00000124549	BTN2A3P	unprocessed_pseudogene	ENST00000297020	7	4177	0.784504549887042	0.778487541669643	0.781496045778343	0.7257425
ENSG00000196419	XRCC6	ENST00000360079	13	3280	0.0808511549360553	0.104399649444316	0.0926254021901859	376.21373	ENSG00000234825	XRCC6P2	processed_pseudogene	ENST00000437286	1	1826	0.0589402015651425	0.11617709789241	0.0875586497287762	1.255318
ENSG00000153107	ANAPC1	ENST00000485325	7	13324	0.166055931439948	0.123505394453054	0.144780662946501	14.0976535	ENSG00000204745	AC083899.3	unprocessed_pseudogene	ENST00000454465	31	3819	0.171860498794827	0.107536782342142	0.139698640568485	0.8228295
ENSG00000145425	RPS3A	ENST00000274065	6	2341	0.0360455574759711	0.0489123647627007	0.0424789611193359	567.615631	ENSG00000214784	AC010468.1	processed_pseudogene	ENST00000461022	1	817	0.0355330766199344	0.0392122509743574	0.0373726637971459	1.899461
ENSG00000182831	C16orf72	ENST00000327827	4	5953	0.412133255329287	0.420686447317542	0.416409851323415	9.4670245	ENSG00000230707	RP11-364B14.3	processed_pseudogene	ENST00000453380	1	819	0.820937508793159	NA	0.41046875439658	1.2889965
ENSG00000197111	PCBP2	ENST00000603815	15	8400	0.0871512858301365	0.0957064343417248	0.0914288600859307	345.2168735	ENSG00000253341	RP11-730G20.2	processed_pseudogene	ENST00000517662	1	1001	0.0720664236521046	0.0977289662206689	0.0848976949363867	17.2855035
ENSG00000182903	ZNF721	ENST00000506646	7	6390	0.771476217432427	0.739777835104849	0.755627026268638	15.47118	ENSG00000198155	ZNF876P	unprocessed_pseudogene	ENST00000398732	3	2804	0.774828574242659	0.723186207758186	0.749007391000423	3.6606735
ENSG00000136238	RAC1	ENST00000356142	7	3114	0.118482310286992	0.119776621303988	0.11912946579549	210.4378125	ENSG00000249936	RAC1P2	processed_pseudogene	ENST00000394695	1	833	0.114648840586105	0.110006640977887	0.112327740781996	11.562262
ENSG00000114942	EEF1B2	ENST00000429769	8	1915	0.0423085733191098	0.0488664345532127	0.0455875039361612	403.0722505	ENSG00000232472	EEF1B2P3	processed_pseudogene	ENST00000447718	1	678	0.0403499036974517	0.0348871943396006	0.0376185490185262	8.7231545
ENSG00000156508	EEF1A1	ENST00000309268	8	5944	0.0724004992903367	0.0929273511544481	0.0826639252223924	2434.646362	ENSG00000250182	EEF1A1P13	processed_pseudogene	ENST00000599509	1	1392	0.0492788748847055	0.0973187361745286	0.0732988055296171	1.5108465
ENSG00000163444	TMEM183A	ENST00000367242	8	4026	0.04127205129296	0.0492093354020478	0.0452406933475039	38.297295	ENSG00000224831	RP11-651P23.4	processed_pseudogene	ENST00000438359	1	1131	0.0253837601810656	0.0424508629061313	0.0339173115435985	3.3593525
ENSG00000122026	RPL21	ENST00000311549	6	2249	0.0276369886506787	0.0363239110935406	0.0319804498721097	804.6862185	ENSG00000220842	RP11-572P18.1	processed_pseudogene	ENST00000536557	1	542	0.0204502969374199	0.0184322150588588	0.0194412559981394	8.261537
ENSG00000112306	RPS12	ENST00000230050	6	767	0.0252437727378665	0.026588785946584	0.0259162793422252	1349.0038455	ENSG00000227615	RP11-864N7.2	processed_pseudogene	ENST00000428553	1	399	0.0100543792064631	0.0131155160508111	0.0115849476286371	17.3847265
ENSG00000089009	RPL6	ENST00000202773	7	4447	0.0672694931184233	0.0844938165093586	0.075881654813891	875.922638	ENSG00000230383	AC009245.3	processed_pseudogene	ENST00000456481	1	862	0.0359514657549899	0.0847309696153799	0.0603412176851849	3.951852
ENSG00000148572	NRBF2	ENST00000277746	4	1850	0.840544258664957	0.779062410885705	0.809803334775331	19.0858345	ENSG00000251485	AC068134.10	processed_pseudogene	ENST00000513620	1	788	0.871204172042916	0.706735163426698	0.788969667734807	1.607823
ENSG00000142541	RPL13A	ENST00000391857	8	2369	0.138698932867426	0.172191066146832	0.155444999507129	971.4253235	ENSG00000234589	RP11-253E3.1	processed_pseudogene	ENST00000483097	1	617	0.100782361208286	0.159203389269102	0.129992875238694	2.7458115
ENSG00000167526	RPL13	ENST00000452368	7	3886	0.0770985906795522	0.0963100642059869	0.0867043274427696	258.5139235	ENSG00000215030	RPL13P12	processed_pseudogene	ENST00000396469	2	636	0.0597207684304415	0.0609681204482057	0.0603444444393236	8.2663495
ENSG00000089009	RPL6	ENST00000202773	7	4447	0.0672694931184233	0.0844938165093586	0.075881654813891	875.922638	ENSG00000243199	RP11-408P14.1	processed_pseudogene	ENST00000466377	1	870	0.0394574543734604	0.0431266719430798	0.0412920631582701	42.008791
ENSG00000075407	ZNF37A	ENST00000351773	8	9626	0.773084647430395	0.714405082317929	0.743744864874162	2.4481505	ENSG00000234420	ZNF37BP	processed_pseudogene	ENST00000452075	8	10256	0.726953453556197	0.689972111290919	0.708462782423558	1.079309
ENSG00000205542	TMSB4X	ENST00000451311	3	1705	0.198420134668995	0.212678563849157	0.205549349259076	866.9741515	ENSG00000230043	TMSB4XP6	processed_pseudogene	ENST00000415187	1	135	0.173968639004522	0.150753203751055	0.162360921377788	0
ENSG00000197050	ZNF420	ENST00000589461	6	4023	0.69564989280974	0.672821659159803	0.684235775984772	2.5297415	ENSG00000240225	ZNF542	unprocessed_pseudogene	ENST00000467807	7	4690	0.668368231538454	0.606793401209085	0.63758081637377	11.91156
ENSG00000196453	ZNF777	ENST00000247930	6	3233	0.714163060222431	0.723477630224455	0.718820345223443	4.1777475	ENSG00000244560	RP4-800G7.2	unprocessed_pseudogene	ENST00000416232	10	4271	0.657359256730649	0.65490897089586	0.656134113813255	0.779434
ENSG00000096654	ZNF184	ENST00000211936	6	3122	0.814541777165073	0.73458741748457	0.774564597324821	6.668803	ENSG00000204789	ZNF204P	processed_pseudogene	ENST00000377448	4	4007	0.743046367136914	0.67266524018523	0.707855803661072	5.722448
ENSG00000205542	TMSB4X	ENST00000451311	3	1705	0.198420134668995	0.212678563849157	0.205549349259076	866.9741515	ENSG00000223551	TMSB4XP4	processed_pseudogene	ENST00000323496	1	618	0.140282017892275	0.13684852923884	0.138565273565557	4.814759
ENSG00000008710	PKD1	ENST00000423118	46	18532	0.516919216971938	0.419605543856559	0.468262380414248	2.596702	ENSG00000250251	PKD1P6	unprocessed_pseudogene	ENST00000343738	24	6015	0.437506610918275	0.334770734887076	0.386138672902675	2.810929
ENSG00000181220	ZNF746	ENST00000340622	7	8260	0.632835786854807	0.621974153689224	0.627404970272015	5.071222	ENSG00000133624	ZNF767	unprocessed_pseudogene	ENST00000472212	9	4012	0.565261749448759	0.516530617489933	0.540896183469346	1.9636775
ENSG00000122545	SEPT7	ENST00000399034	14	8547	0.389256660927757	0.375563722298192	0.382410191612975	57.497587	ENSG00000214765	SEPT7P2	unprocessed_pseudogene	ENST00000429741	14	4538	0.278232748237912	0.270559144724487	0.2743959464812	3.7945
ENSG00000153107	ANAPC1	ENST00000485325	7	13324	0.166055931439948	0.123505394453054	0.144780662946501	14.0976535	ENSG00000231259	AC125232.1	unprocessed_pseudogene	ENST00000452554	8	2277	0.0328280931338044	0.0276331874300205	0.0302306402819125	4.10692
ENSG00000125459	MSTO1	ENST00000491308	9	5359	0.62578591660827	0.543573363766827	0.584679640187548	4.457955	ENSG00000203761	MSTO2P	unprocessed_pseudogene	ENST00000538914	8	2647	0.520868076960519	0.39782306271274	0.459345569836629	0.4407555
ENSG00000157106	SMG1	ENST00000389467	63	25227	0.430453576404641	0.350883104146903	0.390668340275772	15.8289665	ENSG00000261556	RP11-296I10.6	unprocessed_pseudogene	ENST00000565246	17	4360	0.262399914786789	0.224317015518334	0.243358465152561	1.7534945
ENSG00000156976	EIF4A2	ENST00000475653	7	6133	0.193813296222394	0.204692217486736	0.199252756854565	196.4989015	ENSG00000240024	LINC00888	unprocessed_pseudogene	ENST00000471496	4	2131	0.0364603430156711	0.0371137798435171	0.0367870614295941	8.275502
ENSG00000171634	BPTF	ENST00000335221	30	15098	0.652741210032053	0.622955050775579	0.637848130403816	50.9870395	ENSG00000264164	RP11-640N20.6	processed_pseudogene	ENST00000358484	3	507	0.36612725376516	0.557466071187511	0.461796662476336	9.029277
ENSG00000177946	CENPBD1	ENST00000567035	2	2737	0.841077647068205	0.751272808184903	0.796175227626554	3.812648	ENSG00000213753	CENPBD1P1	processed_pseudogene	ENST00000487264	4	4969	0.643221213242969	0.570325471535594	0.606773342389282	8.8814195
ENSG00000182903	ZNF721	ENST00000506646	7	6390	0.771476217432427	0.739777835104849	0.755627026268638	15.47118	ENSG00000251188	RP11-478C6.6	processed_pseudogene	ENST00000511111	1	550	0.568084240292076	0.520256962861506	0.544170601576791	5.4517395
ENSG00000157106	SMG1	ENST00000389467	63	25227	0.430453576404641	0.350883104146903	0.390668340275772	15.8289665	ENSG00000237296	SMG1P1	unprocessed_pseudogene	ENST00000309865	29	7046	0.192005472956602	0.142430919471494	0.167218196214048	0.7232135
ENSG00000183943	PRKX	ENST00000262848	9	6452	0.551429936676446	0.522183994673427	0.536806965674937	18.322833	ENSG00000099725	PRKY	unprocessed_pseudogene	ENST00000528056	8	7674	0.314261077105321	0.256213650000638	0.28523736355298	2.7901315
ENSG00000181856	SLC2A4	ENST00000317370	11	4046	0.310551026126922	0.320010082005511	0.315280554066217	1.6270035	ENSG00000253861	SLC2A3P1	processed_pseudogene	ENST00000519666	1	1451	0.059055983256183	0.054469071890266	0.0567625275732245	0.262803
ENSG00000116580	GON4L	ENST00000467009	9	11912	0.755815419457216	0.66594741754572	0.710881418501468	8.5734765	ENSG00000246203	RP11-29H23.5	unprocessed_pseudogene	ENST00000500626	9	2505	0.433587866008255	0.442577621732439	0.438082743870347	0
ENSG00000090857	PDPR	ENST00000288050	19	9148	0.647301718964162	0.523635498661473	0.585468608812817	12.0970655	ENSG00000214331	RP11-252A24.2	unprocessed_pseudogene	ENST00000563377	15	3828	0.282626389177432	0.24999000315708	0.266308196167256	0.8426645
ENSG00000157106	SMG1	ENST00000389467	63	25227	0.430453576404641	0.350883104146903	0.390668340275772	15.8289665	ENSG00000254634	RP11-231C14.3	unprocessed_pseudogene	ENST00000532337	19	3553	0.0521270524693373	0.0804222110331164	0.0662746317512268	0.579032
ENSG00000186523	FAM86B1	ENST00000533852	8	4232	0.88592723418965	0.82158723215141	0.85375723317053	1.703023	ENSG00000173295	FAM86B3P	unprocessed_pseudogene	ENST00000522601	9	4870	0.563766868038407	0.478722060918387	0.521244464478397	3.0041425
ENSG00000122512	PMS2	ENST00000265849	15	3936	0.609303275634829	0.548938587796476	0.579120931715652	5.95976	ENSG00000078319	PMS2P1	unprocessed_pseudogene	ENST00000431037	6	1114	0.151661005666353	0.171952706064998	0.161806855865676	3.741088
Note
NA : Not availabe due to low counts of reads.

## Sheet: Table S4
Additional file 2: Table S4. The primers of processed pseudogenes (DSTNP2; NAP1L4P1) and their cognate protein-coding genes (DSTN; NAP1L4)
Primer name	Primer sequence (5’→3’)
DSTNP2-F	gattctagagctagcgaattcACGCTGCCCAGACTCACTACC
DSTNP2-R	gatccttgcggccgcggatccTCAGTGAGACCCTGGCCTAAAT
NAP1L4P1-F	gattctagagctagcgaattcATGGCAGATAACAGTTTTTCAGATGG
NAP1L4P1-R	gatccttgcggccgcggatccCTACTGCTGCTTGCATTCCGC
DSTN-qPCR-F	GCACCAGAACTAGCACCTCTGA
DSTN-qPCR-R	CCCGATTGAGATCTTCTGGTCCA
NAP1L4-qPCR-F	TTTTCCGTGAGCGGATAGTCCC
NAP1L4-qPCR-R	TCCGCATCATCCTCGTCTTCTC
DSTNP2-qPCR-F	CATCAGATGCCTTTGAGACATAC
DSTNP2-qPCR-R	TGCACTTTTTGTCTGCACTGA
NAP1L4P1-qPCR-F	TCCTGAGATCATGGACTGCGAT
NAP1L4P1-qPCR-R	CCGTCCCCAGATGCTTTCAGT
18S-qPCR-F	ACCCGTTGAACCCCATTCGTGA
18S-qPCR-R	GCCTCACTAAACCATCCAATCGG

## Sheet: Table S5
Additional file 2: Table S5. The list of collected GEO datasets
GSE	GSM	Cell_Type	All Authors	Title	Journal	Year	Hyperlink_doi	Hyperlink_GEO
GSE66086	GSM1614079	GM12878	Molinie B, Wang J, Lim KS, Hillebrand R, Lu ZX, Van Wittenberghe N, Howard BD, Daneshvar K, Mullen AC, Dedon P, et al	m(6)A-LAIC-seq reveals the census and complexity of the m(6)A epitranscriptome	Nat Methods	2016	https://doi.org/10.1038/nmeth.3898	https://www.ncbi.nlm.nih.gov/geo/query/acc.cgi?acc=GSE66086
	GSM1614080	GM12878
	GSM1614081	GM12878
	GSM1614082	GM12878
	GSM1614083	GM12878
	GSM1614084	GM12878
	GSM1614073	H1-hESC
	GSM1614074	H1-hESC
	GSM1614075	H1-hESC
	GSM1614076	H1-hESC
	GSM1614077	H1-hESC
	GSM1614078	H1-hESC
GSE65380	GSM1594130	GM12878	Roost C, Lynch SR, Batista PJ, Qu K, Chang HY, Kool ET	Structure and thermodynamics of N6-methyladenosine in RNA: a spring-loaded base modification	J Am Chem Soc	2015	https://pubs.acs.org/doi/10.1021/ja513080v	https://www.ncbi.nlm.nih.gov/geo/query/acc.cgi?acc=GSE65380
	GSM1594131	GM12878
GSE52600	GSM1272357	H1-hESC	Batista PJ, Molinie B, Wang J, Qu K, Zhang J, Li L, Bouley DM, Lujan E, Haddad B, Daneshvar K, et al	m(6)A RNA modification controls cell fate transition in mammalian embryonic stem cells	Cell Stem Cell	2014	https://doi.org/10.1016/j.stem.2014.09.019	https://www.ncbi.nlm.nih.gov/geo/query/acc.cgi?acc=GSE52600
	GSM1272358	H1-hESC
	GSM1272359	H1-hESC
	GSM1272360	H1-hESC
	GSM1272361	H1-hESC
	GSM1272362	H1-hESC
	GSM1272363	H1-hESC
	GSM1272364	H1-hESC
	GSM1272365	H1-hESC
	GSM1272366	H1-hESC
	GSM1272367	H1-hESC
	GSM1272368	H1-hESC
GSE26284	GSM758559	GM12878	Djebali S, Davis CA, Merkel A, Dobin A, Lassmann T, Mortazavi A, Tanzer A, Lagarde J, Lin W, Schlesinger F, et al	Landscape of transcription in human cells	Nature	2012	https://doi.org/10.1038/nature11233	https://www.ncbi.nlm.nih.gov/geo/query/acc.cgi?acc=GSE26284
	GSM758560	GM12878
	GSM758572	GM12878
	GSM765386	GM12878
	GSM767852	GM12878
	GSM767853	GM12878
	GSM767841	H1-hESC
	GSM767842	H1-hESC
	GSM758566	H1-hESC
	GSM758570	H1-hESC
	GSM758573	H1-hESC
	GSM758574	H1-hESC
GSE143080	GSM4250670	GM12878	Consortium EP	An integrated encyclopedia of DNA elements in the human genome	Nature	2012	https://doi.org/10.1038/nature11247	https://www.ncbi.nlm.nih.gov/geo/query/acc.cgi?acc=GSE143080
	GSM4250670	GM12878

## Sheet: Table S6
Additional file 2: Table S6. The list of collected EBI datasets
EBI	Cell_Type	All Authors	Title	Journal	Year	Hyperlink_doi	Hyperlink_EBI
ERR188040	GM12878	Lappalainen T, Sammeth M, Friedlander MR, t Hoen PA, Monlong J, Rivas MA, Gonzalez-Porta M, Kurbatova N, Griebel T, Ferreira PG, et al	Transcriptome and genome sequencing uncovers functional variation in humans	Nature	2013	https://doi.org/10.1038/nature12531	https://www.ebi.ac.uk/
ERR188040	GM12878	Lappalainen T, Sammeth M, Friedlander MR, t Hoen PA, Monlong J, Rivas MA, Gonzalez-Porta M, Kurbatova N, Griebel T, Ferreira PG, et al	Transcriptome and genome sequencing uncovers functional variation in humans	Nature	2013	https://doi.org/10.1038/nature12531	https://www.ebi.ac.uk/
ERR188231	GM12878	Lappalainen T, Sammeth M, Friedlander MR, t Hoen PA, Monlong J, Rivas MA, Gonzalez-Porta M, Kurbatova N, Griebel T, Ferreira PG, et al	Transcriptome and genome sequencing uncovers functional variation in humans	Nature	2013	https://doi.org/10.1038/nature12531	https://www.ebi.ac.uk/
ERR188231	GM12878	Lappalainen T, Sammeth M, Friedlander MR, t Hoen PA, Monlong J, Rivas MA, Gonzalez-Porta M, Kurbatova N, Griebel T, Ferreira PG, et al	Transcriptome and genome sequencing uncovers functional variation in humans	Nature	2013	https://doi.org/10.1038/nature12531	https://www.ebi.ac.uk/
ERR188428	GM12878	Lappalainen T, Sammeth M, Friedlander MR, t Hoen PA, Monlong J, Rivas MA, Gonzalez-Porta M, Kurbatova N, Griebel T, Ferreira PG, et al	Transcriptome and genome sequencing uncovers functional variation in humans	Nature	2013	https://doi.org/10.1038/nature12531	https://www.ebi.ac.uk/
ERR188428	GM12878	Lappalainen T, Sammeth M, Friedlander MR, t Hoen PA, Monlong J, Rivas MA, Gonzalez-Porta M, Kurbatova N, Griebel T, Ferreira PG, et al	Transcriptome and genome sequencing uncovers functional variation in humans	Nature	2013	https://doi.org/10.1038/nature12531	https://www.ebi.ac.uk/
ERR188206	GM12878	Lappalainen T, Sammeth M, Friedlander MR, t Hoen PA, Monlong J, Rivas MA, Gonzalez-Porta M, Kurbatova N, Griebel T, Ferreira PG, et al	Transcriptome and genome sequencing uncovers functional variation in humans	Nature	2013	https://doi.org/10.1038/nature12531	https://www.ebi.ac.uk/
ERR188206	GM12878	Lappalainen T, Sammeth M, Friedlander MR, t Hoen PA, Monlong J, Rivas MA, Gonzalez-Porta M, Kurbatova N, Griebel T, Ferreira PG, et al	Transcriptome and genome sequencing uncovers functional variation in humans	Nature	2013	https://doi.org/10.1038/nature12531	https://www.ebi.ac.uk/
ERR188307	GM12878	Lappalainen T, Sammeth M, Friedlander MR, t Hoen PA, Monlong J, Rivas MA, Gonzalez-Porta M, Kurbatova N, Griebel T, Ferreira PG, et al	Transcriptome and genome sequencing uncovers functional variation in humans	Nature	2013	https://doi.org/10.1038/nature12531	https://www.ebi.ac.uk/
ERR188307	GM12878	Lappalainen T, Sammeth M, Friedlander MR, t Hoen PA, Monlong J, Rivas MA, Gonzalez-Porta M, Kurbatova N, Griebel T, Ferreira PG, et al	Transcriptome and genome sequencing uncovers functional variation in humans	Nature	2013	https://doi.org/10.1038/nature12531	https://www.ebi.ac.uk/
ERR188416	GM12878	Lappalainen T, Sammeth M, Friedlander MR, t Hoen PA, Monlong J, Rivas MA, Gonzalez-Porta M, Kurbatova N, Griebel T, Ferreira PG, et al	Transcriptome and genome sequencing uncovers functional variation in humans	Nature	2013	https://doi.org/10.1038/nature12531	https://www.ebi.ac.uk/
ERR188416	GM12878	Lappalainen T, Sammeth M, Friedlander MR, t Hoen PA, Monlong J, Rivas MA, Gonzalez-Porta M, Kurbatova N, Griebel T, Ferreira PG, et al	Transcriptome and genome sequencing uncovers functional variation in humans	Nature	2013	https://doi.org/10.1038/nature12531	https://www.ebi.ac.uk/
ERR188136	GM12878	Lappalainen T, Sammeth M, Friedlander MR, t Hoen PA, Monlong J, Rivas MA, Gonzalez-Porta M, Kurbatova N, Griebel T, Ferreira PG, et al	Transcriptome and genome sequencing uncovers functional variation in humans	Nature	2013	https://doi.org/10.1038/nature12531	https://www.ebi.ac.uk/
ERR188136	GM12878	Lappalainen T, Sammeth M, Friedlander MR, t Hoen PA, Monlong J, Rivas MA, Gonzalez-Porta M, Kurbatova N, Griebel T, Ferreira PG, et al	Transcriptome and genome sequencing uncovers functional variation in humans	Nature	2013	https://doi.org/10.1038/nature12531	https://www.ebi.ac.uk/
ERR188247	GM12878	Lappalainen T, Sammeth M, Friedlander MR, t Hoen PA, Monlong J, Rivas MA, Gonzalez-Porta M, Kurbatova N, Griebel T, Ferreira PG, et al	Transcriptome and genome sequencing uncovers functional variation in humans	Nature	2013	https://doi.org/10.1038/nature12531	https://www.ebi.ac.uk/
ERR188247	GM12878	Lappalainen T, Sammeth M, Friedlander MR, t Hoen PA, Monlong J, Rivas MA, Gonzalez-Porta M, Kurbatova N, Griebel T, Ferreira PG, et al	Transcriptome and genome sequencing uncovers functional variation in humans	Nature	2013	https://doi.org/10.1038/nature12531	https://www.ebi.ac.uk/
ERR188368	GM12878	Lappalainen T, Sammeth M, Friedlander MR, t Hoen PA, Monlong J, Rivas MA, Gonzalez-Porta M, Kurbatova N, Griebel T, Ferreira PG, et al	Transcriptome and genome sequencing uncovers functional variation in humans	Nature	2013	https://doi.org/10.1038/nature12531	https://www.ebi.ac.uk/
ERR188368	GM12878	Lappalainen T, Sammeth M, Friedlander MR, t Hoen PA, Monlong J, Rivas MA, Gonzalez-Porta M, Kurbatova N, Griebel T, Ferreira PG, et al	Transcriptome and genome sequencing uncovers functional variation in humans	Nature	2013	https://doi.org/10.1038/nature12531	https://www.ebi.ac.uk/
ERR188167	GM12878	Lappalainen T, Sammeth M, Friedlander MR, t Hoen PA, Monlong J, Rivas MA, Gonzalez-Porta M, Kurbatova N, Griebel T, Ferreira PG, et al	Transcriptome and genome sequencing uncovers functional variation in humans	Nature	2013	https://doi.org/10.1038/nature12531	https://www.ebi.ac.uk/
ERR188167	GM12878	Lappalainen T, Sammeth M, Friedlander MR, t Hoen PA, Monlong J, Rivas MA, Gonzalez-Porta M, Kurbatova N, Griebel T, Ferreira PG, et al	Transcriptome and genome sequencing uncovers functional variation in humans	Nature	2013	https://doi.org/10.1038/nature12531	https://www.ebi.ac.uk/
ERR188166	GM12878	Lappalainen T, Sammeth M, Friedlander MR, t Hoen PA, Monlong J, Rivas MA, Gonzalez-Porta M, Kurbatova N, Griebel T, Ferreira PG, et al	Transcriptome and genome sequencing uncovers functional variation in humans	Nature	2013	https://doi.org/10.1038/nature12531	https://www.ebi.ac.uk/
ERR188166	GM12878	Lappalainen T, Sammeth M, Friedlander MR, t Hoen PA, Monlong J, Rivas MA, Gonzalez-Porta M, Kurbatova N, Griebel T, Ferreira PG, et al	Transcriptome and genome sequencing uncovers functional variation in humans	Nature	2013	https://doi.org/10.1038/nature12531	https://www.ebi.ac.uk/
ERR188328	GM12878	Lappalainen T, Sammeth M, Friedlander MR, t Hoen PA, Monlong J, Rivas MA, Gonzalez-Porta M, Kurbatova N, Griebel T, Ferreira PG, et al	Transcriptome and genome sequencing uncovers functional variation in humans	Nature	2013	https://doi.org/10.1038/nature12531	https://www.ebi.ac.uk/
ERR188328	GM12878	Lappalainen T, Sammeth M, Friedlander MR, t Hoen PA, Monlong J, Rivas MA, Gonzalez-Porta M, Kurbatova N, Griebel T, Ferreira PG, et al	Transcriptome and genome sequencing uncovers functional variation in humans	Nature	2013	https://doi.org/10.1038/nature12531	https://www.ebi.ac.uk/
ERR188082	GM12878	Lappalainen T, Sammeth M, Friedlander MR, t Hoen PA, Monlong J, Rivas MA, Gonzalez-Porta M, Kurbatova N, Griebel T, Ferreira PG, et al	Transcriptome and genome sequencing uncovers functional variation in humans	Nature	2013	https://doi.org/10.1038/nature12531	https://www.ebi.ac.uk/
ERR188082	GM12878	Lappalainen T, Sammeth M, Friedlander MR, t Hoen PA, Monlong J, Rivas MA, Gonzalez-Porta M, Kurbatova N, Griebel T, Ferreira PG, et al	Transcriptome and genome sequencing uncovers functional variation in humans	Nature	2013	https://doi.org/10.1038/nature12531	https://www.ebi.ac.uk/
ERR188342	GM12878	Lappalainen T, Sammeth M, Friedlander MR, t Hoen PA, Monlong J, Rivas MA, Gonzalez-Porta M, Kurbatova N, Griebel T, Ferreira PG, et al	Transcriptome and genome sequencing uncovers functional variation in humans	Nature	2013	https://doi.org/10.1038/nature12531	https://www.ebi.ac.uk/
ERR188342	GM12878	Lappalainen T, Sammeth M, Friedlander MR, t Hoen PA, Monlong J, Rivas MA, Gonzalez-Porta M, Kurbatova N, Griebel T, Ferreira PG, et al	Transcriptome and genome sequencing uncovers functional variation in humans	Nature	2013	https://doi.org/10.1038/nature12531	https://www.ebi.ac.uk/
ERR188465	GM12878	Lappalainen T, Sammeth M, Friedlander MR, t Hoen PA, Monlong J, Rivas MA, Gonzalez-Porta M, Kurbatova N, Griebel T, Ferreira PG, et al	Transcriptome and genome sequencing uncovers functional variation in humans	Nature	2013	https://doi.org/10.1038/nature12531	https://www.ebi.ac.uk/
ERR188465	GM12878	Lappalainen T, Sammeth M, Friedlander MR, t Hoen PA, Monlong J, Rivas MA, Gonzalez-Porta M, Kurbatova N, Griebel T, Ferreira PG, et al	Transcriptome and genome sequencing uncovers functional variation in humans	Nature	2013	https://doi.org/10.1038/nature12531	https://www.ebi.ac.uk/
ERR188071	GM12878	Lappalainen T, Sammeth M, Friedlander MR, t Hoen PA, Monlong J, Rivas MA, Gonzalez-Porta M, Kurbatova N, Griebel T, Ferreira PG, et al	Transcriptome and genome sequencing uncovers functional variation in humans	Nature	2013	https://doi.org/10.1038/nature12531	https://www.ebi.ac.uk/
ERR188071	GM12878	Lappalainen T, Sammeth M, Friedlander MR, t Hoen PA, Monlong J, Rivas MA, Gonzalez-Porta M, Kurbatova N, Griebel T, Ferreira PG, et al	Transcriptome and genome sequencing uncovers functional variation in humans	Nature	2013	https://doi.org/10.1038/nature12531	https://www.ebi.ac.uk/
ERR188186	GM12878	Lappalainen T, Sammeth M, Friedlander MR, t Hoen PA, Monlong J, Rivas MA, Gonzalez-Porta M, Kurbatova N, Griebel T, Ferreira PG, et al	Transcriptome and genome sequencing uncovers functional variation in humans	Nature	2013	https://doi.org/10.1038/nature12531	https://www.ebi.ac.uk/
ERR188186	GM12878	Lappalainen T, Sammeth M, Friedlander MR, t Hoen PA, Monlong J, Rivas MA, Gonzalez-Porta M, Kurbatova N, Griebel T, Ferreira PG, et al	Transcriptome and genome sequencing uncovers functional variation in humans	Nature	2013	https://doi.org/10.1038/nature12531	https://www.ebi.ac.uk/
ERR188293	GM12878	Lappalainen T, Sammeth M, Friedlander MR, t Hoen PA, Monlong J, Rivas MA, Gonzalez-Porta M, Kurbatova N, Griebel T, Ferreira PG, et al	Transcriptome and genome sequencing uncovers functional variation in humans	Nature	2013	https://doi.org/10.1038/nature12531	https://www.ebi.ac.uk/
ERR188293	GM12878	Lappalainen T, Sammeth M, Friedlander MR, t Hoen PA, Monlong J, Rivas MA, Gonzalez-Porta M, Kurbatova N, Griebel T, Ferreira PG, et al	Transcriptome and genome sequencing uncovers functional variation in humans	Nature	2013	https://doi.org/10.1038/nature12531	https://www.ebi.ac.uk/
ERR188219	GM12878	Lappalainen T, Sammeth M, Friedlander MR, t Hoen PA, Monlong J, Rivas MA, Gonzalez-Porta M, Kurbatova N, Griebel T, Ferreira PG, et al	Transcriptome and genome sequencing uncovers functional variation in humans	Nature	2013	https://doi.org/10.1038/nature12531	https://www.ebi.ac.uk/
ERR188219	GM12878	Lappalainen T, Sammeth M, Friedlander MR, t Hoen PA, Monlong J, Rivas MA, Gonzalez-Porta M, Kurbatova N, Griebel T, Ferreira PG, et al	Transcriptome and genome sequencing uncovers functional variation in humans	Nature	2013	https://doi.org/10.1038/nature12531	https://www.ebi.ac.uk/
ERR188236	GM12878	Lappalainen T, Sammeth M, Friedlander MR, t Hoen PA, Monlong J, Rivas MA, Gonzalez-Porta M, Kurbatova N, Griebel T, Ferreira PG, et al	Transcriptome and genome sequencing uncovers functional variation in humans	Nature	2013	https://doi.org/10.1038/nature12531	https://www.ebi.ac.uk/
ERR188236	GM12878	Lappalainen T, Sammeth M, Friedlander MR, t Hoen PA, Monlong J, Rivas MA, Gonzalez-Porta M, Kurbatova N, Griebel T, Ferreira PG, et al	Transcriptome and genome sequencing uncovers functional variation in humans	Nature	2013	https://doi.org/10.1038/nature12531	https://www.ebi.ac.uk/
ERR188119	GM12878	Lappalainen T, Sammeth M, Friedlander MR, t Hoen PA, Monlong J, Rivas MA, Gonzalez-Porta M, Kurbatova N, Griebel T, Ferreira PG, et al	Transcriptome and genome sequencing uncovers functional variation in humans	Nature	2013	https://doi.org/10.1038/nature12531	https://www.ebi.ac.uk/
ERR188119	GM12878	Lappalainen T, Sammeth M, Friedlander MR, t Hoen PA, Monlong J, Rivas MA, Gonzalez-Porta M, Kurbatova N, Griebel T, Ferreira PG, et al	Transcriptome and genome sequencing uncovers functional variation in humans	Nature	2013	https://doi.org/10.1038/nature12531	https://www.ebi.ac.uk/
ERR188315	GM12878	Lappalainen T, Sammeth M, Friedlander MR, t Hoen PA, Monlong J, Rivas MA, Gonzalez-Porta M, Kurbatova N, Griebel T, Ferreira PG, et al	Transcriptome and genome sequencing uncovers functional variation in humans	Nature	2013	https://doi.org/10.1038/nature12531	https://www.ebi.ac.uk/
ERR188315	GM12878	Lappalainen T, Sammeth M, Friedlander MR, t Hoen PA, Monlong J, Rivas MA, Gonzalez-Porta M, Kurbatova N, Griebel T, Ferreira PG, et al	Transcriptome and genome sequencing uncovers functional variation in humans	Nature	2013	https://doi.org/10.1038/nature12531	https://www.ebi.ac.uk/
ERR188087	GM12878	Lappalainen T, Sammeth M, Friedlander MR, t Hoen PA, Monlong J, Rivas MA, Gonzalez-Porta M, Kurbatova N, Griebel T, Ferreira PG, et al	Transcriptome and genome sequencing uncovers functional variation in humans	Nature	2013	https://doi.org/10.1038/nature12531	https://www.ebi.ac.uk/
ERR188087	GM12878	Lappalainen T, Sammeth M, Friedlander MR, t Hoen PA, Monlong J, Rivas MA, Gonzalez-Porta M, Kurbatova N, Griebel T, Ferreira PG, et al	Transcriptome and genome sequencing uncovers functional variation in humans	Nature	2013	https://doi.org/10.1038/nature12531	https://www.ebi.ac.uk/
ERR188285	GM12878	Lappalainen T, Sammeth M, Friedlander MR, t Hoen PA, Monlong J, Rivas MA, Gonzalez-Porta M, Kurbatova N, Griebel T, Ferreira PG, et al	Transcriptome and genome sequencing uncovers functional variation in humans	Nature	2013	https://doi.org/10.1038/nature12531	https://www.ebi.ac.uk/
ERR188285	GM12878	Lappalainen T, Sammeth M, Friedlander MR, t Hoen PA, Monlong J, Rivas MA, Gonzalez-Porta M, Kurbatova N, Griebel T, Ferreira PG, et al	Transcriptome and genome sequencing uncovers functional variation in humans	Nature	2013	https://doi.org/10.1038/nature12531	https://www.ebi.ac.uk/
ERR188035	GM12878	Lappalainen T, Sammeth M, Friedlander MR, t Hoen PA, Monlong J, Rivas MA, Gonzalez-Porta M, Kurbatova N, Griebel T, Ferreira PG, et al	Transcriptome and genome sequencing uncovers functional variation in humans	Nature	2013	https://doi.org/10.1038/nature12531	https://www.ebi.ac.uk/
ERR188035	GM12878	Lappalainen T, Sammeth M, Friedlander MR, t Hoen PA, Monlong J, Rivas MA, Gonzalez-Porta M, Kurbatova N, Griebel T, Ferreira PG, et al	Transcriptome and genome sequencing uncovers functional variation in humans	Nature	2013	https://doi.org/10.1038/nature12531	https://www.ebi.ac.uk/
ERR188310	GM12878	Lappalainen T, Sammeth M, Friedlander MR, t Hoen PA, Monlong J, Rivas MA, Gonzalez-Porta M, Kurbatova N, Griebel T, Ferreira PG, et al	Transcriptome and genome sequencing uncovers functional variation in humans	Nature	2013	https://doi.org/10.1038/nature12531	https://www.ebi.ac.uk/
ERR188310	GM12878	Lappalainen T, Sammeth M, Friedlander MR, t Hoen PA, Monlong J, Rivas MA, Gonzalez-Porta M, Kurbatova N, Griebel T, Ferreira PG, et al	Transcriptome and genome sequencing uncovers functional variation in humans	Nature	2013	https://doi.org/10.1038/nature12531	https://www.ebi.ac.uk/
ERR188059	GM12878	Lappalainen T, Sammeth M, Friedlander MR, t Hoen PA, Monlong J, Rivas MA, Gonzalez-Porta M, Kurbatova N, Griebel T, Ferreira PG, et al	Transcriptome and genome sequencing uncovers functional variation in humans	Nature	2013	https://doi.org/10.1038/nature12531	https://www.ebi.ac.uk/
ERR188059	GM12878	Lappalainen T, Sammeth M, Friedlander MR, t Hoen PA, Monlong J, Rivas MA, Gonzalez-Porta M, Kurbatova N, Griebel T, Ferreira PG, et al	Transcriptome and genome sequencing uncovers functional variation in humans	Nature	2013	https://doi.org/10.1038/nature12531	https://www.ebi.ac.uk/
ERR188461	GM12878	Lappalainen T, Sammeth M, Friedlander MR, t Hoen PA, Monlong J, Rivas MA, Gonzalez-Porta M, Kurbatova N, Griebel T, Ferreira PG, et al	Transcriptome and genome sequencing uncovers functional variation in humans	Nature	2013	https://doi.org/10.1038/nature12531	https://www.ebi.ac.uk/
ERR188461	GM12878	Lappalainen T, Sammeth M, Friedlander MR, t Hoen PA, Monlong J, Rivas MA, Gonzalez-Porta M, Kurbatova N, Griebel T, Ferreira PG, et al	Transcriptome and genome sequencing uncovers functional variation in humans	Nature	2013	https://doi.org/10.1038/nature12531	https://www.ebi.ac.uk/
ERR188337	GM12878	Lappalainen T, Sammeth M, Friedlander MR, t Hoen PA, Monlong J, Rivas MA, Gonzalez-Porta M, Kurbatova N, Griebel T, Ferreira PG, et al	Transcriptome and genome sequencing uncovers functional variation in humans	Nature	2013	https://doi.org/10.1038/nature12531	https://www.ebi.ac.uk/
ERR188337	GM12878	Lappalainen T, Sammeth M, Friedlander MR, t Hoen PA, Monlong J, Rivas MA, Gonzalez-Porta M, Kurbatova N, Griebel T, Ferreira PG, et al	Transcriptome and genome sequencing uncovers functional variation in humans	Nature	2013	https://doi.org/10.1038/nature12531	https://www.ebi.ac.uk/
ERR188245	GM12878	Lappalainen T, Sammeth M, Friedlander MR, t Hoen PA, Monlong J, Rivas MA, Gonzalez-Porta M, Kurbatova N, Griebel T, Ferreira PG, et al	Transcriptome and genome sequencing uncovers functional variation in humans	Nature	2013	https://doi.org/10.1038/nature12531	https://www.ebi.ac.uk/
ERR188245	GM12878	Lappalainen T, Sammeth M, Friedlander MR, t Hoen PA, Monlong J, Rivas MA, Gonzalez-Porta M, Kurbatova N, Griebel T, Ferreira PG, et al	Transcriptome and genome sequencing uncovers functional variation in humans	Nature	2013	https://doi.org/10.1038/nature12531	https://www.ebi.ac.uk/
ERR188412	GM12878	Lappalainen T, Sammeth M, Friedlander MR, t Hoen PA, Monlong J, Rivas MA, Gonzalez-Porta M, Kurbatova N, Griebel T, Ferreira PG, et al	Transcriptome and genome sequencing uncovers functional variation in humans	Nature	2013	https://doi.org/10.1038/nature12531	https://www.ebi.ac.uk/
ERR188412	GM12878	Lappalainen T, Sammeth M, Friedlander MR, t Hoen PA, Monlong J, Rivas MA, Gonzalez-Porta M, Kurbatova N, Griebel T, Ferreira PG, et al	Transcriptome and genome sequencing uncovers functional variation in humans	Nature	2013	https://doi.org/10.1038/nature12531	https://www.ebi.ac.uk/
ERR188443	GM12878	Lappalainen T, Sammeth M, Friedlander MR, t Hoen PA, Monlong J, Rivas MA, Gonzalez-Porta M, Kurbatova N, Griebel T, Ferreira PG, et al	Transcriptome and genome sequencing uncovers functional variation in humans	Nature	2013	https://doi.org/10.1038/nature12531	https://www.ebi.ac.uk/
ERR188443	GM12878	Lappalainen T, Sammeth M, Friedlander MR, t Hoen PA, Monlong J, Rivas MA, Gonzalez-Porta M, Kurbatova N, Griebel T, Ferreira PG, et al	Transcriptome and genome sequencing uncovers functional variation in humans	Nature	2013	https://doi.org/10.1038/nature12531	https://www.ebi.ac.uk/
ERR188403	GM12878	Lappalainen T, Sammeth M, Friedlander MR, t Hoen PA, Monlong J, Rivas MA, Gonzalez-Porta M, Kurbatova N, Griebel T, Ferreira PG, et al	Transcriptome and genome sequencing uncovers functional variation in humans	Nature	2013	https://doi.org/10.1038/nature12531	https://www.ebi.ac.uk/
ERR188403	GM12878	Lappalainen T, Sammeth M, Friedlander MR, t Hoen PA, Monlong J, Rivas MA, Gonzalez-Porta M, Kurbatova N, Griebel T, Ferreira PG, et al	Transcriptome and genome sequencing uncovers functional variation in humans	Nature	2013	https://doi.org/10.1038/nature12531	https://www.ebi.ac.uk/
ERR188430	GM12878	Lappalainen T, Sammeth M, Friedlander MR, t Hoen PA, Monlong J, Rivas MA, Gonzalez-Porta M, Kurbatova N, Griebel T, Ferreira PG, et al	Transcriptome and genome sequencing uncovers functional variation in humans	Nature	2013	https://doi.org/10.1038/nature12531	https://www.ebi.ac.uk/
ERR188430	GM12878	Lappalainen T, Sammeth M, Friedlander MR, t Hoen PA, Monlong J, Rivas MA, Gonzalez-Porta M, Kurbatova N, Griebel T, Ferreira PG, et al	Transcriptome and genome sequencing uncovers functional variation in humans	Nature	2013	https://doi.org/10.1038/nature12531	https://www.ebi.ac.uk/
ERR188189	GM12878	Lappalainen T, Sammeth M, Friedlander MR, t Hoen PA, Monlong J, Rivas MA, Gonzalez-Porta M, Kurbatova N, Griebel T, Ferreira PG, et al	Transcriptome and genome sequencing uncovers functional variation in humans	Nature	2013	https://doi.org/10.1038/nature12531	https://www.ebi.ac.uk/
ERR188189	GM12878	Lappalainen T, Sammeth M, Friedlander MR, t Hoen PA, Monlong J, Rivas MA, Gonzalez-Porta M, Kurbatova N, Griebel T, Ferreira PG, et al	Transcriptome and genome sequencing uncovers functional variation in humans	Nature	2013	https://doi.org/10.1038/nature12531	https://www.ebi.ac.uk/
ERR188338	GM12878	Lappalainen T, Sammeth M, Friedlander MR, t Hoen PA, Monlong J, Rivas MA, Gonzalez-Porta M, Kurbatova N, Griebel T, Ferreira PG, et al	Transcriptome and genome sequencing uncovers functional variation in humans	Nature	2013	https://doi.org/10.1038/nature12531	https://www.ebi.ac.uk/
ERR188338	GM12878	Lappalainen T, Sammeth M, Friedlander MR, t Hoen PA, Monlong J, Rivas MA, Gonzalez-Porta M, Kurbatova N, Griebel T, Ferreira PG, et al	Transcriptome and genome sequencing uncovers functional variation in humans	Nature	2013	https://doi.org/10.1038/nature12531	https://www.ebi.ac.uk/
ERR188133	GM12878	Lappalainen T, Sammeth M, Friedlander MR, t Hoen PA, Monlong J, Rivas MA, Gonzalez-Porta M, Kurbatova N, Griebel T, Ferreira PG, et al	Transcriptome and genome sequencing uncovers functional variation in humans	Nature	2013	https://doi.org/10.1038/nature12531	https://www.ebi.ac.uk/
ERR188133	GM12878	Lappalainen T, Sammeth M, Friedlander MR, t Hoen PA, Monlong J, Rivas MA, Gonzalez-Porta M, Kurbatova N, Griebel T, Ferreira PG, et al	Transcriptome and genome sequencing uncovers functional variation in humans	Nature	2013	https://doi.org/10.1038/nature12531	https://www.ebi.ac.uk/
ERR188383	GM12878	Lappalainen T, Sammeth M, Friedlander MR, t Hoen PA, Monlong J, Rivas MA, Gonzalez-Porta M, Kurbatova N, Griebel T, Ferreira PG, et al	Transcriptome and genome sequencing uncovers functional variation in humans	Nature	2013	https://doi.org/10.1038/nature12531	https://www.ebi.ac.uk/
ERR188383	GM12878	Lappalainen T, Sammeth M, Friedlander MR, t Hoen PA, Monlong J, Rivas MA, Gonzalez-Porta M, Kurbatova N, Griebel T, Ferreira PG, et al	Transcriptome and genome sequencing uncovers functional variation in humans	Nature	2013	https://doi.org/10.1038/nature12531	https://www.ebi.ac.uk/
ERR188095	GM12878	Lappalainen T, Sammeth M, Friedlander MR, t Hoen PA, Monlong J, Rivas MA, Gonzalez-Porta M, Kurbatova N, Griebel T, Ferreira PG, et al	Transcriptome and genome sequencing uncovers functional variation in humans	Nature	2013	https://doi.org/10.1038/nature12531	https://www.ebi.ac.uk/
ERR188095	GM12878	Lappalainen T, Sammeth M, Friedlander MR, t Hoen PA, Monlong J, Rivas MA, Gonzalez-Porta M, Kurbatova N, Griebel T, Ferreira PG, et al	Transcriptome and genome sequencing uncovers functional variation in humans	Nature	2013	https://doi.org/10.1038/nature12531	https://www.ebi.ac.uk/
ERR188385	GM12878	Lappalainen T, Sammeth M, Friedlander MR, t Hoen PA, Monlong J, Rivas MA, Gonzalez-Porta M, Kurbatova N, Griebel T, Ferreira PG, et al	Transcriptome and genome sequencing uncovers functional variation in humans	Nature	2013	https://doi.org/10.1038/nature12531	https://www.ebi.ac.uk/
ERR188385	GM12878	Lappalainen T, Sammeth M, Friedlander MR, t Hoen PA, Monlong J, Rivas MA, Gonzalez-Porta M, Kurbatova N, Griebel T, Ferreira PG, et al	Transcriptome and genome sequencing uncovers functional variation in humans	Nature	2013	https://doi.org/10.1038/nature12531	https://www.ebi.ac.uk/
ERR188144	GM12878	Lappalainen T, Sammeth M, Friedlander MR, t Hoen PA, Monlong J, Rivas MA, Gonzalez-Porta M, Kurbatova N, Griebel T, Ferreira PG, et al	Transcriptome and genome sequencing uncovers functional variation in humans	Nature	2013	https://doi.org/10.1038/nature12531	https://www.ebi.ac.uk/
ERR188144	GM12878	Lappalainen T, Sammeth M, Friedlander MR, t Hoen PA, Monlong J, Rivas MA, Gonzalez-Porta M, Kurbatova N, Griebel T, Ferreira PG, et al	Transcriptome and genome sequencing uncovers functional variation in humans	Nature	2013	https://doi.org/10.1038/nature12531	https://www.ebi.ac.uk/
ERR188401	GM12878	Lappalainen T, Sammeth M, Friedlander MR, t Hoen PA, Monlong J, Rivas MA, Gonzalez-Porta M, Kurbatova N, Griebel T, Ferreira PG, et al	Transcriptome and genome sequencing uncovers functional variation in humans	Nature	2013	https://doi.org/10.1038/nature12531	https://www.ebi.ac.uk/
ERR188401	GM12878	Lappalainen T, Sammeth M, Friedlander MR, t Hoen PA, Monlong J, Rivas MA, Gonzalez-Porta M, Kurbatova N, Griebel T, Ferreira PG, et al	Transcriptome and genome sequencing uncovers functional variation in humans	Nature	2013	https://doi.org/10.1038/nature12531	https://www.ebi.ac.uk/
ERR188466	GM12878	Lappalainen T, Sammeth M, Friedlander MR, t Hoen PA, Monlong J, Rivas MA, Gonzalez-Porta M, Kurbatova N, Griebel T, Ferreira PG, et al	Transcriptome and genome sequencing uncovers functional variation in humans	Nature	2013	https://doi.org/10.1038/nature12531	https://www.ebi.ac.uk/
ERR188466	GM12878	Lappalainen T, Sammeth M, Friedlander MR, t Hoen PA, Monlong J, Rivas MA, Gonzalez-Porta M, Kurbatova N, Griebel T, Ferreira PG, et al	Transcriptome and genome sequencing uncovers functional variation in humans	Nature	2013	https://doi.org/10.1038/nature12531	https://www.ebi.ac.uk/
ERR188257	GM12878	Lappalainen T, Sammeth M, Friedlander MR, t Hoen PA, Monlong J, Rivas MA, Gonzalez-Porta M, Kurbatova N, Griebel T, Ferreira PG, et al	Transcriptome and genome sequencing uncovers functional variation in humans	Nature	2013	https://doi.org/10.1038/nature12531	https://www.ebi.ac.uk/
ERR188257	GM12878	Lappalainen T, Sammeth M, Friedlander MR, t Hoen PA, Monlong J, Rivas MA, Gonzalez-Porta M, Kurbatova N, Griebel T, Ferreira PG, et al	Transcriptome and genome sequencing uncovers functional variation in humans	Nature	2013	https://doi.org/10.1038/nature12531	https://www.ebi.ac.uk/
ERR188073	GM12878	Lappalainen T, Sammeth M, Friedlander MR, t Hoen PA, Monlong J, Rivas MA, Gonzalez-Porta M, Kurbatova N, Griebel T, Ferreira PG, et al	Transcriptome and genome sequencing uncovers functional variation in humans	Nature	2013	https://doi.org/10.1038/nature12531	https://www.ebi.ac.uk/
ERR188073	GM12878	Lappalainen T, Sammeth M, Friedlander MR, t Hoen PA, Monlong J, Rivas MA, Gonzalez-Porta M, Kurbatova N, Griebel T, Ferreira PG, et al	Transcriptome and genome sequencing uncovers functional variation in humans	Nature	2013	https://doi.org/10.1038/nature12531	https://www.ebi.ac.uk/
ERR188455	GM12878	Lappalainen T, Sammeth M, Friedlander MR, t Hoen PA, Monlong J, Rivas MA, Gonzalez-Porta M, Kurbatova N, Griebel T, Ferreira PG, et al	Transcriptome and genome sequencing uncovers functional variation in humans	Nature	2013	https://doi.org/10.1038/nature12531	https://www.ebi.ac.uk/
ERR188455	GM12878	Lappalainen T, Sammeth M, Friedlander MR, t Hoen PA, Monlong J, Rivas MA, Gonzalez-Porta M, Kurbatova N, Griebel T, Ferreira PG, et al	Transcriptome and genome sequencing uncovers functional variation in humans	Nature	2013	https://doi.org/10.1038/nature12531	https://www.ebi.ac.uk/
ERR188379	GM12878	Lappalainen T, Sammeth M, Friedlander MR, t Hoen PA, Monlong J, Rivas MA, Gonzalez-Porta M, Kurbatova N, Griebel T, Ferreira PG, et al	Transcriptome and genome sequencing uncovers functional variation in humans	Nature	2013	https://doi.org/10.1038/nature12531	https://www.ebi.ac.uk/
ERR188379	GM12878	Lappalainen T, Sammeth M, Friedlander MR, t Hoen PA, Monlong J, Rivas MA, Gonzalez-Porta M, Kurbatova N, Griebel T, Ferreira PG, et al	Transcriptome and genome sequencing uncovers functional variation in humans	Nature	2013	https://doi.org/10.1038/nature12531	https://www.ebi.ac.uk/
ERR188065	GM12878	Lappalainen T, Sammeth M, Friedlander MR, t Hoen PA, Monlong J, Rivas MA, Gonzalez-Porta M, Kurbatova N, Griebel T, Ferreira PG, et al	Transcriptome and genome sequencing uncovers functional variation in humans	Nature	2013	https://doi.org/10.1038/nature12531	https://www.ebi.ac.uk/
ERR188065	GM12878	Lappalainen T, Sammeth M, Friedlander MR, t Hoen PA, Monlong J, Rivas MA, Gonzalez-Porta M, Kurbatova N, Griebel T, Ferreira PG, et al	Transcriptome and genome sequencing uncovers functional variation in humans	Nature	2013	https://doi.org/10.1038/nature12531	https://www.ebi.ac.uk/
ERR188309	GM12878	Lappalainen T, Sammeth M, Friedlander MR, t Hoen PA, Monlong J, Rivas MA, Gonzalez-Porta M, Kurbatova N, Griebel T, Ferreira PG, et al	Transcriptome and genome sequencing uncovers functional variation in humans	Nature	2013	https://doi.org/10.1038/nature12531	https://www.ebi.ac.uk/
ERR188309	GM12878	Lappalainen T, Sammeth M, Friedlander MR, t Hoen PA, Monlong J, Rivas MA, Gonzalez-Porta M, Kurbatova N, Griebel T, Ferreira PG, et al	Transcriptome and genome sequencing uncovers functional variation in humans	Nature	2013	https://doi.org/10.1038/nature12531	https://www.ebi.ac.uk/
ERR188116	GM12878	Lappalainen T, Sammeth M, Friedlander MR, t Hoen PA, Monlong J, Rivas MA, Gonzalez-Porta M, Kurbatova N, Griebel T, Ferreira PG, et al	Transcriptome and genome sequencing uncovers functional variation in humans	Nature	2013	https://doi.org/10.1038/nature12531	https://www.ebi.ac.uk/
ERR188116	GM12878	Lappalainen T, Sammeth M, Friedlander MR, t Hoen PA, Monlong J, Rivas MA, Gonzalez-Porta M, Kurbatova N, Griebel T, Ferreira PG, et al	Transcriptome and genome sequencing uncovers functional variation in humans	Nature	2013	https://doi.org/10.1038/nature12531	https://www.ebi.ac.uk/
ERR188084	GM12878	Lappalainen T, Sammeth M, Friedlander MR, t Hoen PA, Monlong J, Rivas MA, Gonzalez-Porta M, Kurbatova N, Griebel T, Ferreira PG, et al	Transcriptome and genome sequencing uncovers functional variation in humans	Nature	2013	https://doi.org/10.1038/nature12531	https://www.ebi.ac.uk/
ERR188084	GM12878	Lappalainen T, Sammeth M, Friedlander MR, t Hoen PA, Monlong J, Rivas MA, Gonzalez-Porta M, Kurbatova N, Griebel T, Ferreira PG, et al	Transcriptome and genome sequencing uncovers functional variation in humans	Nature	2013	https://doi.org/10.1038/nature12531	https://www.ebi.ac.uk/
ERR188468	GM12878	Lappalainen T, Sammeth M, Friedlander MR, t Hoen PA, Monlong J, Rivas MA, Gonzalez-Porta M, Kurbatova N, Griebel T, Ferreira PG, et al	Transcriptome and genome sequencing uncovers functional variation in humans	Nature	2013	https://doi.org/10.1038/nature12531	https://www.ebi.ac.uk/
ERR188468	GM12878	Lappalainen T, Sammeth M, Friedlander MR, t Hoen PA, Monlong J, Rivas MA, Gonzalez-Porta M, Kurbatova N, Griebel T, Ferreira PG, et al	Transcriptome and genome sequencing uncovers functional variation in humans	Nature	2013	https://doi.org/10.1038/nature12531	https://www.ebi.ac.uk/
ERR188028	GM12878	Lappalainen T, Sammeth M, Friedlander MR, t Hoen PA, Monlong J, Rivas MA, Gonzalez-Porta M, Kurbatova N, Griebel T, Ferreira PG, et al	Transcriptome and genome sequencing uncovers functional variation in humans	Nature	2013	https://doi.org/10.1038/nature12531	https://www.ebi.ac.uk/
ERR188028	GM12878	Lappalainen T, Sammeth M, Friedlander MR, t Hoen PA, Monlong J, Rivas MA, Gonzalez-Porta M, Kurbatova N, Griebel T, Ferreira PG, et al	Transcriptome and genome sequencing uncovers functional variation in humans	Nature	2013	https://doi.org/10.1038/nature12531	https://www.ebi.ac.uk/
ERR188287	GM12878	Lappalainen T, Sammeth M, Friedlander MR, t Hoen PA, Monlong J, Rivas MA, Gonzalez-Porta M, Kurbatova N, Griebel T, Ferreira PG, et al	Transcriptome and genome sequencing uncovers functional variation in humans	Nature	2013	https://doi.org/10.1038/nature12531	https://www.ebi.ac.uk/
ERR188287	GM12878	Lappalainen T, Sammeth M, Friedlander MR, t Hoen PA, Monlong J, Rivas MA, Gonzalez-Porta M, Kurbatova N, Griebel T, Ferreira PG, et al	Transcriptome and genome sequencing uncovers functional variation in humans	Nature	2013	https://doi.org/10.1038/nature12531	https://www.ebi.ac.uk/
ERR188041	GM12878	Lappalainen T, Sammeth M, Friedlander MR, t Hoen PA, Monlong J, Rivas MA, Gonzalez-Porta M, Kurbatova N, Griebel T, Ferreira PG, et al	Transcriptome and genome sequencing uncovers functional variation in humans	Nature	2013	https://doi.org/10.1038/nature12531	https://www.ebi.ac.uk/
ERR188041	GM12878	Lappalainen T, Sammeth M, Friedlander MR, t Hoen PA, Monlong J, Rivas MA, Gonzalez-Porta M, Kurbatova N, Griebel T, Ferreira PG, et al	Transcriptome and genome sequencing uncovers functional variation in humans	Nature	2013	https://doi.org/10.1038/nature12531	https://www.ebi.ac.uk/
ERR188332	GM12878	Lappalainen T, Sammeth M, Friedlander MR, t Hoen PA, Monlong J, Rivas MA, Gonzalez-Porta M, Kurbatova N, Griebel T, Ferreira PG, et al	Transcriptome and genome sequencing uncovers functional variation in humans	Nature	2013	https://doi.org/10.1038/nature12531	https://www.ebi.ac.uk/
ERR188332	GM12878	Lappalainen T, Sammeth M, Friedlander MR, t Hoen PA, Monlong J, Rivas MA, Gonzalez-Porta M, Kurbatova N, Griebel T, Ferreira PG, et al	Transcriptome and genome sequencing uncovers functional variation in humans	Nature	2013	https://doi.org/10.1038/nature12531	https://www.ebi.ac.uk/
ERR188164	GM12878	Lappalainen T, Sammeth M, Friedlander MR, t Hoen PA, Monlong J, Rivas MA, Gonzalez-Porta M, Kurbatova N, Griebel T, Ferreira PG, et al	Transcriptome and genome sequencing uncovers functional variation in humans	Nature	2013	https://doi.org/10.1038/nature12531	https://www.ebi.ac.uk/
ERR188164	GM12878	Lappalainen T, Sammeth M, Friedlander MR, t Hoen PA, Monlong J, Rivas MA, Gonzalez-Porta M, Kurbatova N, Griebel T, Ferreira PG, et al	Transcriptome and genome sequencing uncovers functional variation in humans	Nature	2013	https://doi.org/10.1038/nature12531	https://www.ebi.ac.uk/
ERR188387	GM12878	Lappalainen T, Sammeth M, Friedlander MR, t Hoen PA, Monlong J, Rivas MA, Gonzalez-Porta M, Kurbatova N, Griebel T, Ferreira PG, et al	Transcriptome and genome sequencing uncovers functional variation in humans	Nature	2013	https://doi.org/10.1038/nature12531	https://www.ebi.ac.uk/
ERR188387	GM12878	Lappalainen T, Sammeth M, Friedlander MR, t Hoen PA, Monlong J, Rivas MA, Gonzalez-Porta M, Kurbatova N, Griebel T, Ferreira PG, et al	Transcriptome and genome sequencing uncovers functional variation in humans	Nature	2013	https://doi.org/10.1038/nature12531	https://www.ebi.ac.uk/
ERR188190	GM12878	Lappalainen T, Sammeth M, Friedlander MR, t Hoen PA, Monlong J, Rivas MA, Gonzalez-Porta M, Kurbatova N, Griebel T, Ferreira PG, et al	Transcriptome and genome sequencing uncovers functional variation in humans	Nature	2013	https://doi.org/10.1038/nature12531	https://www.ebi.ac.uk/
ERR188190	GM12878	Lappalainen T, Sammeth M, Friedlander MR, t Hoen PA, Monlong J, Rivas MA, Gonzalez-Porta M, Kurbatova N, Griebel T, Ferreira PG, et al	Transcriptome and genome sequencing uncovers functional variation in humans	Nature	2013	https://doi.org/10.1038/nature12531	https://www.ebi.ac.uk/
ERR188445	GM12878	Lappalainen T, Sammeth M, Friedlander MR, t Hoen PA, Monlong J, Rivas MA, Gonzalez-Porta M, Kurbatova N, Griebel T, Ferreira PG, et al	Transcriptome and genome sequencing uncovers functional variation in humans	Nature	2013	https://doi.org/10.1038/nature12531	https://www.ebi.ac.uk/
ERR188445	GM12878	Lappalainen T, Sammeth M, Friedlander MR, t Hoen PA, Monlong J, Rivas MA, Gonzalez-Porta M, Kurbatova N, Griebel T, Ferreira PG, et al	Transcriptome and genome sequencing uncovers functional variation in humans	Nature	2013	https://doi.org/10.1038/nature12531	https://www.ebi.ac.uk/
ERR188163	GM12878	Lappalainen T, Sammeth M, Friedlander MR, t Hoen PA, Monlong J, Rivas MA, Gonzalez-Porta M, Kurbatova N, Griebel T, Ferreira PG, et al	Transcriptome and genome sequencing uncovers functional variation in humans	Nature	2013	https://doi.org/10.1038/nature12531	https://www.ebi.ac.uk/
ERR188163	GM12878	Lappalainen T, Sammeth M, Friedlander MR, t Hoen PA, Monlong J, Rivas MA, Gonzalez-Porta M, Kurbatova N, Griebel T, Ferreira PG, et al	Transcriptome and genome sequencing uncovers functional variation in humans	Nature	2013	https://doi.org/10.1038/nature12531	https://www.ebi.ac.uk/
ERR188187	GM12878	Lappalainen T, Sammeth M, Friedlander MR, t Hoen PA, Monlong J, Rivas MA, Gonzalez-Porta M, Kurbatova N, Griebel T, Ferreira PG, et al	Transcriptome and genome sequencing uncovers functional variation in humans	Nature	2013	https://doi.org/10.1038/nature12531	https://www.ebi.ac.uk/
ERR188187	GM12878	Lappalainen T, Sammeth M, Friedlander MR, t Hoen PA, Monlong J, Rivas MA, Gonzalez-Porta M, Kurbatova N, Griebel T, Ferreira PG, et al	Transcriptome and genome sequencing uncovers functional variation in humans	Nature	2013	https://doi.org/10.1038/nature12531	https://www.ebi.ac.uk/
ERR188180	GM12878	Lappalainen T, Sammeth M, Friedlander MR, t Hoen PA, Monlong J, Rivas MA, Gonzalez-Porta M, Kurbatova N, Griebel T, Ferreira PG, et al	Transcriptome and genome sequencing uncovers functional variation in humans	Nature	2013	https://doi.org/10.1038/nature12531	https://www.ebi.ac.uk/
ERR188180	GM12878	Lappalainen T, Sammeth M, Friedlander MR, t Hoen PA, Monlong J, Rivas MA, Gonzalez-Porta M, Kurbatova N, Griebel T, Ferreira PG, et al	Transcriptome and genome sequencing uncovers functional variation in humans	Nature	2013	https://doi.org/10.1038/nature12531	https://www.ebi.ac.uk/
ERR188248	GM12878	Lappalainen T, Sammeth M, Friedlander MR, t Hoen PA, Monlong J, Rivas MA, Gonzalez-Porta M, Kurbatova N, Griebel T, Ferreira PG, et al	Transcriptome and genome sequencing uncovers functional variation in humans	Nature	2013	https://doi.org/10.1038/nature12531	https://www.ebi.ac.uk/
ERR188248	GM12878	Lappalainen T, Sammeth M, Friedlander MR, t Hoen PA, Monlong J, Rivas MA, Gonzalez-Porta M, Kurbatova N, Griebel T, Ferreira PG, et al	Transcriptome and genome sequencing uncovers functional variation in humans	Nature	2013	https://doi.org/10.1038/nature12531	https://www.ebi.ac.uk/
ERR188304	GM12878	Lappalainen T, Sammeth M, Friedlander MR, t Hoen PA, Monlong J, Rivas MA, Gonzalez-Porta M, Kurbatova N, Griebel T, Ferreira PG, et al	Transcriptome and genome sequencing uncovers functional variation in humans	Nature	2013	https://doi.org/10.1038/nature12531	https://www.ebi.ac.uk/
ERR188304	GM12878	Lappalainen T, Sammeth M, Friedlander MR, t Hoen PA, Monlong J, Rivas MA, Gonzalez-Porta M, Kurbatova N, Griebel T, Ferreira PG, et al	Transcriptome and genome sequencing uncovers functional variation in humans	Nature	2013	https://doi.org/10.1038/nature12531	https://www.ebi.ac.uk/
ERR188146	GM12878	Lappalainen T, Sammeth M, Friedlander MR, t Hoen PA, Monlong J, Rivas MA, Gonzalez-Porta M, Kurbatova N, Griebel T, Ferreira PG, et al	Transcriptome and genome sequencing uncovers functional variation in humans	Nature	2013	https://doi.org/10.1038/nature12531	https://www.ebi.ac.uk/
ERR188146	GM12878	Lappalainen T, Sammeth M, Friedlander MR, t Hoen PA, Monlong J, Rivas MA, Gonzalez-Porta M, Kurbatova N, Griebel T, Ferreira PG, et al	Transcriptome and genome sequencing uncovers functional variation in humans	Nature	2013	https://doi.org/10.1038/nature12531	https://www.ebi.ac.uk/
ERR188118	GM12878	Lappalainen T, Sammeth M, Friedlander MR, t Hoen PA, Monlong J, Rivas MA, Gonzalez-Porta M, Kurbatova N, Griebel T, Ferreira PG, et al	Transcriptome and genome sequencing uncovers functional variation in humans	Nature	2013	https://doi.org/10.1038/nature12531	https://www.ebi.ac.uk/
ERR188118	GM12878	Lappalainen T, Sammeth M, Friedlander MR, t Hoen PA, Monlong J, Rivas MA, Gonzalez-Porta M, Kurbatova N, Griebel T, Ferreira PG, et al	Transcriptome and genome sequencing uncovers functional variation in humans	Nature	2013	https://doi.org/10.1038/nature12531	https://www.ebi.ac.uk/
ERR188149	GM12878	Lappalainen T, Sammeth M, Friedlander MR, t Hoen PA, Monlong J, Rivas MA, Gonzalez-Porta M, Kurbatova N, Griebel T, Ferreira PG, et al	Transcriptome and genome sequencing uncovers functional variation in humans	Nature	2013	https://doi.org/10.1038/nature12531	https://www.ebi.ac.uk/
ERR188149	GM12878	Lappalainen T, Sammeth M, Friedlander MR, t Hoen PA, Monlong J, Rivas MA, Gonzalez-Porta M, Kurbatova N, Griebel T, Ferreira PG, et al	Transcriptome and genome sequencing uncovers functional variation in humans	Nature	2013	https://doi.org/10.1038/nature12531	https://www.ebi.ac.uk/
ERR188302	GM12878	Lappalainen T, Sammeth M, Friedlander MR, t Hoen PA, Monlong J, Rivas MA, Gonzalez-Porta M, Kurbatova N, Griebel T, Ferreira PG, et al	Transcriptome and genome sequencing uncovers functional variation in humans	Nature	2013	https://doi.org/10.1038/nature12531	https://www.ebi.ac.uk/
ERR188302	GM12878	Lappalainen T, Sammeth M, Friedlander MR, t Hoen PA, Monlong J, Rivas MA, Gonzalez-Porta M, Kurbatova N, Griebel T, Ferreira PG, et al	Transcriptome and genome sequencing uncovers functional variation in humans	Nature	2013	https://doi.org/10.1038/nature12531	https://www.ebi.ac.uk/
ERR188320	GM12878	Lappalainen T, Sammeth M, Friedlander MR, t Hoen PA, Monlong J, Rivas MA, Gonzalez-Porta M, Kurbatova N, Griebel T, Ferreira PG, et al	Transcriptome and genome sequencing uncovers functional variation in humans	Nature	2013	https://doi.org/10.1038/nature12531	https://www.ebi.ac.uk/
ERR188320	GM12878	Lappalainen T, Sammeth M, Friedlander MR, t Hoen PA, Monlong J, Rivas MA, Gonzalez-Porta M, Kurbatova N, Griebel T, Ferreira PG, et al	Transcriptome and genome sequencing uncovers functional variation in humans	Nature	2013	https://doi.org/10.1038/nature12531	https://www.ebi.ac.uk/
ERR188090	GM12878	Lappalainen T, Sammeth M, Friedlander MR, t Hoen PA, Monlong J, Rivas MA, Gonzalez-Porta M, Kurbatova N, Griebel T, Ferreira PG, et al	Transcriptome and genome sequencing uncovers functional variation in humans	Nature	2013	https://doi.org/10.1038/nature12531	https://www.ebi.ac.uk/
ERR188090	GM12878	Lappalainen T, Sammeth M, Friedlander MR, t Hoen PA, Monlong J, Rivas MA, Gonzalez-Porta M, Kurbatova N, Griebel T, Ferreira PG, et al	Transcriptome and genome sequencing uncovers functional variation in humans	Nature	2013	https://doi.org/10.1038/nature12531	https://www.ebi.ac.uk/
ERR188425	GM12878	Lappalainen T, Sammeth M, Friedlander MR, t Hoen PA, Monlong J, Rivas MA, Gonzalez-Porta M, Kurbatova N, Griebel T, Ferreira PG, et al	Transcriptome and genome sequencing uncovers functional variation in humans	Nature	2013	https://doi.org/10.1038/nature12531	https://www.ebi.ac.uk/
ERR188425	GM12878	Lappalainen T, Sammeth M, Friedlander MR, t Hoen PA, Monlong J, Rivas MA, Gonzalez-Porta M, Kurbatova N, Griebel T, Ferreira PG, et al	Transcriptome and genome sequencing uncovers functional variation in humans	Nature	2013	https://doi.org/10.1038/nature12531	https://www.ebi.ac.uk/
ERR188400	GM12878	Lappalainen T, Sammeth M, Friedlander MR, t Hoen PA, Monlong J, Rivas MA, Gonzalez-Porta M, Kurbatova N, Griebel T, Ferreira PG, et al	Transcriptome and genome sequencing uncovers functional variation in humans	Nature	2013	https://doi.org/10.1038/nature12531	https://www.ebi.ac.uk/
ERR188400	GM12878	Lappalainen T, Sammeth M, Friedlander MR, t Hoen PA, Monlong J, Rivas MA, Gonzalez-Porta M, Kurbatova N, Griebel T, Ferreira PG, et al	Transcriptome and genome sequencing uncovers functional variation in humans	Nature	2013	https://doi.org/10.1038/nature12531	https://www.ebi.ac.uk/
ERR188361	GM12878	Lappalainen T, Sammeth M, Friedlander MR, t Hoen PA, Monlong J, Rivas MA, Gonzalez-Porta M, Kurbatova N, Griebel T, Ferreira PG, et al	Transcriptome and genome sequencing uncovers functional variation in humans	Nature	2013	https://doi.org/10.1038/nature12531	https://www.ebi.ac.uk/
ERR188361	GM12878	Lappalainen T, Sammeth M, Friedlander MR, t Hoen PA, Monlong J, Rivas MA, Gonzalez-Porta M, Kurbatova N, Griebel T, Ferreira PG, et al	Transcriptome and genome sequencing uncovers functional variation in humans	Nature	2013	https://doi.org/10.1038/nature12531	https://www.ebi.ac.uk/
ERR188212	GM12878	Lappalainen T, Sammeth M, Friedlander MR, t Hoen PA, Monlong J, Rivas MA, Gonzalez-Porta M, Kurbatova N, Griebel T, Ferreira PG, et al	Transcriptome and genome sequencing uncovers functional variation in humans	Nature	2013	https://doi.org/10.1038/nature12531	https://www.ebi.ac.uk/
ERR188212	GM12878	Lappalainen T, Sammeth M, Friedlander MR, t Hoen PA, Monlong J, Rivas MA, Gonzalez-Porta M, Kurbatova N, Griebel T, Ferreira PG, et al	Transcriptome and genome sequencing uncovers functional variation in humans	Nature	2013	https://doi.org/10.1038/nature12531	https://www.ebi.ac.uk/
ERR188289	GM12878	Lappalainen T, Sammeth M, Friedlander MR, t Hoen PA, Monlong J, Rivas MA, Gonzalez-Porta M, Kurbatova N, Griebel T, Ferreira PG, et al	Transcriptome and genome sequencing uncovers functional variation in humans	Nature	2013	https://doi.org/10.1038/nature12531	https://www.ebi.ac.uk/
ERR188289	GM12878	Lappalainen T, Sammeth M, Friedlander MR, t Hoen PA, Monlong J, Rivas MA, Gonzalez-Porta M, Kurbatova N, Griebel T, Ferreira PG, et al	Transcriptome and genome sequencing uncovers functional variation in humans	Nature	2013	https://doi.org/10.1038/nature12531	https://www.ebi.ac.uk/
ERR188312	GM12878	Lappalainen T, Sammeth M, Friedlander MR, t Hoen PA, Monlong J, Rivas MA, Gonzalez-Porta M, Kurbatova N, Griebel T, Ferreira PG, et al	Transcriptome and genome sequencing uncovers functional variation in humans	Nature	2013	https://doi.org/10.1038/nature12531	https://www.ebi.ac.uk/
ERR188312	GM12878	Lappalainen T, Sammeth M, Friedlander MR, t Hoen PA, Monlong J, Rivas MA, Gonzalez-Porta M, Kurbatova N, Griebel T, Ferreira PG, et al	Transcriptome and genome sequencing uncovers functional variation in humans	Nature	2013	https://doi.org/10.1038/nature12531	https://www.ebi.ac.uk/
ERR188237	GM12878	Lappalainen T, Sammeth M, Friedlander MR, t Hoen PA, Monlong J, Rivas MA, Gonzalez-Porta M, Kurbatova N, Griebel T, Ferreira PG, et al	Transcriptome and genome sequencing uncovers functional variation in humans	Nature	2013	https://doi.org/10.1038/nature12531	https://www.ebi.ac.uk/
ERR188237	GM12878	Lappalainen T, Sammeth M, Friedlander MR, t Hoen PA, Monlong J, Rivas MA, Gonzalez-Porta M, Kurbatova N, Griebel T, Ferreira PG, et al	Transcriptome and genome sequencing uncovers functional variation in humans	Nature	2013	https://doi.org/10.1038/nature12531	https://www.ebi.ac.uk/
ERR188450	GM12878	Lappalainen T, Sammeth M, Friedlander MR, t Hoen PA, Monlong J, Rivas MA, Gonzalez-Porta M, Kurbatova N, Griebel T, Ferreira PG, et al	Transcriptome and genome sequencing uncovers functional variation in humans	Nature	2013	https://doi.org/10.1038/nature12531	https://www.ebi.ac.uk/
ERR188450	GM12878	Lappalainen T, Sammeth M, Friedlander MR, t Hoen PA, Monlong J, Rivas MA, Gonzalez-Porta M, Kurbatova N, Griebel T, Ferreira PG, et al	Transcriptome and genome sequencing uncovers functional variation in humans	Nature	2013	https://doi.org/10.1038/nature12531	https://www.ebi.ac.uk/
ERR188036	GM12878	Lappalainen T, Sammeth M, Friedlander MR, t Hoen PA, Monlong J, Rivas MA, Gonzalez-Porta M, Kurbatova N, Griebel T, Ferreira PG, et al	Transcriptome and genome sequencing uncovers functional variation in humans	Nature	2013	https://doi.org/10.1038/nature12531	https://www.ebi.ac.uk/
ERR188036	GM12878	Lappalainen T, Sammeth M, Friedlander MR, t Hoen PA, Monlong J, Rivas MA, Gonzalez-Porta M, Kurbatova N, Griebel T, Ferreira PG, et al	Transcriptome and genome sequencing uncovers functional variation in humans	Nature	2013	https://doi.org/10.1038/nature12531	https://www.ebi.ac.uk/
ERR188333	GM12878	Lappalainen T, Sammeth M, Friedlander MR, t Hoen PA, Monlong J, Rivas MA, Gonzalez-Porta M, Kurbatova N, Griebel T, Ferreira PG, et al	Transcriptome and genome sequencing uncovers functional variation in humans	Nature	2013	https://doi.org/10.1038/nature12531	https://www.ebi.ac.uk/
ERR188333	GM12878	Lappalainen T, Sammeth M, Friedlander MR, t Hoen PA, Monlong J, Rivas MA, Gonzalez-Porta M, Kurbatova N, Griebel T, Ferreira PG, et al	Transcriptome and genome sequencing uncovers functional variation in humans	Nature	2013	https://doi.org/10.1038/nature12531	https://www.ebi.ac.uk/
ERR188112	GM12878	Lappalainen T, Sammeth M, Friedlander MR, t Hoen PA, Monlong J, Rivas MA, Gonzalez-Porta M, Kurbatova N, Griebel T, Ferreira PG, et al	Transcriptome and genome sequencing uncovers functional variation in humans	Nature	2013	https://doi.org/10.1038/nature12531	https://www.ebi.ac.uk/
ERR188112	GM12878	Lappalainen T, Sammeth M, Friedlander MR, t Hoen PA, Monlong J, Rivas MA, Gonzalez-Porta M, Kurbatova N, Griebel T, Ferreira PG, et al	Transcriptome and genome sequencing uncovers functional variation in humans	Nature	2013	https://doi.org/10.1038/nature12531	https://www.ebi.ac.uk/
ERR188370	GM12878	Lappalainen T, Sammeth M, Friedlander MR, t Hoen PA, Monlong J, Rivas MA, Gonzalez-Porta M, Kurbatova N, Griebel T, Ferreira PG, et al	Transcriptome and genome sequencing uncovers functional variation in humans	Nature	2013	https://doi.org/10.1038/nature12531	https://www.ebi.ac.uk/
ERR188370	GM12878	Lappalainen T, Sammeth M, Friedlander MR, t Hoen PA, Monlong J, Rivas MA, Gonzalez-Porta M, Kurbatova N, Griebel T, Ferreira PG, et al	Transcriptome and genome sequencing uncovers functional variation in humans	Nature	2013	https://doi.org/10.1038/nature12531	https://www.ebi.ac.uk/
ERR188053	GM12878	Lappalainen T, Sammeth M, Friedlander MR, t Hoen PA, Monlong J, Rivas MA, Gonzalez-Porta M, Kurbatova N, Griebel T, Ferreira PG, et al	Transcriptome and genome sequencing uncovers functional variation in humans	Nature	2013	https://doi.org/10.1038/nature12531	https://www.ebi.ac.uk/
ERR188053	GM12878	Lappalainen T, Sammeth M, Friedlander MR, t Hoen PA, Monlong J, Rivas MA, Gonzalez-Porta M, Kurbatova N, Griebel T, Ferreira PG, et al	Transcriptome and genome sequencing uncovers functional variation in humans	Nature	2013	https://doi.org/10.1038/nature12531	https://www.ebi.ac.uk/
ERR188411	GM12878	Lappalainen T, Sammeth M, Friedlander MR, t Hoen PA, Monlong J, Rivas MA, Gonzalez-Porta M, Kurbatova N, Griebel T, Ferreira PG, et al	Transcriptome and genome sequencing uncovers functional variation in humans	Nature	2013	https://doi.org/10.1038/nature12531	https://www.ebi.ac.uk/
ERR188411	GM12878	Lappalainen T, Sammeth M, Friedlander MR, t Hoen PA, Monlong J, Rivas MA, Gonzalez-Porta M, Kurbatova N, Griebel T, Ferreira PG, et al	Transcriptome and genome sequencing uncovers functional variation in humans	Nature	2013	https://doi.org/10.1038/nature12531	https://www.ebi.ac.uk/
ERR188448	GM12878	Lappalainen T, Sammeth M, Friedlander MR, t Hoen PA, Monlong J, Rivas MA, Gonzalez-Porta M, Kurbatova N, Griebel T, Ferreira PG, et al	Transcriptome and genome sequencing uncovers functional variation in humans	Nature	2013	https://doi.org/10.1038/nature12531	https://www.ebi.ac.uk/
ERR188448	GM12878	Lappalainen T, Sammeth M, Friedlander MR, t Hoen PA, Monlong J, Rivas MA, Gonzalez-Porta M, Kurbatova N, Griebel T, Ferreira PG, et al	Transcriptome and genome sequencing uncovers functional variation in humans	Nature	2013	https://doi.org/10.1038/nature12531	https://www.ebi.ac.uk/
ERR188159	GM12878	Lappalainen T, Sammeth M, Friedlander MR, t Hoen PA, Monlong J, Rivas MA, Gonzalez-Porta M, Kurbatova N, Griebel T, Ferreira PG, et al	Transcriptome and genome sequencing uncovers functional variation in humans	Nature	2013	https://doi.org/10.1038/nature12531	https://www.ebi.ac.uk/
ERR188159	GM12878	Lappalainen T, Sammeth M, Friedlander MR, t Hoen PA, Monlong J, Rivas MA, Gonzalez-Porta M, Kurbatova N, Griebel T, Ferreira PG, et al	Transcriptome and genome sequencing uncovers functional variation in humans	Nature	2013	https://doi.org/10.1038/nature12531	https://www.ebi.ac.uk/
ERR188271	GM12878	Lappalainen T, Sammeth M, Friedlander MR, t Hoen PA, Monlong J, Rivas MA, Gonzalez-Porta M, Kurbatova N, Griebel T, Ferreira PG, et al	Transcriptome and genome sequencing uncovers functional variation in humans	Nature	2013	https://doi.org/10.1038/nature12531	https://www.ebi.ac.uk/
ERR188271	GM12878	Lappalainen T, Sammeth M, Friedlander MR, t Hoen PA, Monlong J, Rivas MA, Gonzalez-Porta M, Kurbatova N, Griebel T, Ferreira PG, et al	Transcriptome and genome sequencing uncovers functional variation in humans	Nature	2013	https://doi.org/10.1038/nature12531	https://www.ebi.ac.uk/
ERR188106	GM12878	Lappalainen T, Sammeth M, Friedlander MR, t Hoen PA, Monlong J, Rivas MA, Gonzalez-Porta M, Kurbatova N, Griebel T, Ferreira PG, et al	Transcriptome and genome sequencing uncovers functional variation in humans	Nature	2013	https://doi.org/10.1038/nature12531	https://www.ebi.ac.uk/
ERR188106	GM12878	Lappalainen T, Sammeth M, Friedlander MR, t Hoen PA, Monlong J, Rivas MA, Gonzalez-Porta M, Kurbatova N, Griebel T, Ferreira PG, et al	Transcriptome and genome sequencing uncovers functional variation in humans	Nature	2013	https://doi.org/10.1038/nature12531	https://www.ebi.ac.uk/
ERR188456	GM12878	Lappalainen T, Sammeth M, Friedlander MR, t Hoen PA, Monlong J, Rivas MA, Gonzalez-Porta M, Kurbatova N, Griebel T, Ferreira PG, et al	Transcriptome and genome sequencing uncovers functional variation in humans	Nature	2013	https://doi.org/10.1038/nature12531	https://www.ebi.ac.uk/
ERR188456	GM12878	Lappalainen T, Sammeth M, Friedlander MR, t Hoen PA, Monlong J, Rivas MA, Gonzalez-Porta M, Kurbatova N, Griebel T, Ferreira PG, et al	Transcriptome and genome sequencing uncovers functional variation in humans	Nature	2013	https://doi.org/10.1038/nature12531	https://www.ebi.ac.uk/
ERR188080	GM12878	Lappalainen T, Sammeth M, Friedlander MR, t Hoen PA, Monlong J, Rivas MA, Gonzalez-Porta M, Kurbatova N, Griebel T, Ferreira PG, et al	Transcriptome and genome sequencing uncovers functional variation in humans	Nature	2013	https://doi.org/10.1038/nature12531	https://www.ebi.ac.uk/
ERR188080	GM12878	Lappalainen T, Sammeth M, Friedlander MR, t Hoen PA, Monlong J, Rivas MA, Gonzalez-Porta M, Kurbatova N, Griebel T, Ferreira PG, et al	Transcriptome and genome sequencing uncovers functional variation in humans	Nature	2013	https://doi.org/10.1038/nature12531	https://www.ebi.ac.uk/
ERR188154	GM12878	Lappalainen T, Sammeth M, Friedlander MR, t Hoen PA, Monlong J, Rivas MA, Gonzalez-Porta M, Kurbatova N, Griebel T, Ferreira PG, et al	Transcriptome and genome sequencing uncovers functional variation in humans	Nature	2013	https://doi.org/10.1038/nature12531	https://www.ebi.ac.uk/
ERR188154	GM12878	Lappalainen T, Sammeth M, Friedlander MR, t Hoen PA, Monlong J, Rivas MA, Gonzalez-Porta M, Kurbatova N, Griebel T, Ferreira PG, et al	Transcriptome and genome sequencing uncovers functional variation in humans	Nature	2013	https://doi.org/10.1038/nature12531	https://www.ebi.ac.uk/
ERR188464	GM12878	Lappalainen T, Sammeth M, Friedlander MR, t Hoen PA, Monlong J, Rivas MA, Gonzalez-Porta M, Kurbatova N, Griebel T, Ferreira PG, et al	Transcriptome and genome sequencing uncovers functional variation in humans	Nature	2013	https://doi.org/10.1038/nature12531	https://www.ebi.ac.uk/
ERR188464	GM12878	Lappalainen T, Sammeth M, Friedlander MR, t Hoen PA, Monlong J, Rivas MA, Gonzalez-Porta M, Kurbatova N, Griebel T, Ferreira PG, et al	Transcriptome and genome sequencing uncovers functional variation in humans	Nature	2013	https://doi.org/10.1038/nature12531	https://www.ebi.ac.uk/
ERR188351	GM12878	Lappalainen T, Sammeth M, Friedlander MR, t Hoen PA, Monlong J, Rivas MA, Gonzalez-Porta M, Kurbatova N, Griebel T, Ferreira PG, et al	Transcriptome and genome sequencing uncovers functional variation in humans	Nature	2013	https://doi.org/10.1038/nature12531	https://www.ebi.ac.uk/
ERR188351	GM12878	Lappalainen T, Sammeth M, Friedlander MR, t Hoen PA, Monlong J, Rivas MA, Gonzalez-Porta M, Kurbatova N, Griebel T, Ferreira PG, et al	Transcriptome and genome sequencing uncovers functional variation in humans	Nature	2013	https://doi.org/10.1038/nature12531	https://www.ebi.ac.uk/
ERR188111	GM12878	Lappalainen T, Sammeth M, Friedlander MR, t Hoen PA, Monlong J, Rivas MA, Gonzalez-Porta M, Kurbatova N, Griebel T, Ferreira PG, et al	Transcriptome and genome sequencing uncovers functional variation in humans	Nature	2013	https://doi.org/10.1038/nature12531	https://www.ebi.ac.uk/
ERR188111	GM12878	Lappalainen T, Sammeth M, Friedlander MR, t Hoen PA, Monlong J, Rivas MA, Gonzalez-Porta M, Kurbatova N, Griebel T, Ferreira PG, et al	Transcriptome and genome sequencing uncovers functional variation in humans	Nature	2013	https://doi.org/10.1038/nature12531	https://www.ebi.ac.uk/
ERR188091	GM12878	Lappalainen T, Sammeth M, Friedlander MR, t Hoen PA, Monlong J, Rivas MA, Gonzalez-Porta M, Kurbatova N, Griebel T, Ferreira PG, et al	Transcriptome and genome sequencing uncovers functional variation in humans	Nature	2013	https://doi.org/10.1038/nature12531	https://www.ebi.ac.uk/
ERR188091	GM12878	Lappalainen T, Sammeth M, Friedlander MR, t Hoen PA, Monlong J, Rivas MA, Gonzalez-Porta M, Kurbatova N, Griebel T, Ferreira PG, et al	Transcriptome and genome sequencing uncovers functional variation in humans	Nature	2013	https://doi.org/10.1038/nature12531	https://www.ebi.ac.uk/
ERR188323	GM12878	Lappalainen T, Sammeth M, Friedlander MR, t Hoen PA, Monlong J, Rivas MA, Gonzalez-Porta M, Kurbatova N, Griebel T, Ferreira PG, et al	Transcriptome and genome sequencing uncovers functional variation in humans	Nature	2013	https://doi.org/10.1038/nature12531	https://www.ebi.ac.uk/
ERR188323	GM12878	Lappalainen T, Sammeth M, Friedlander MR, t Hoen PA, Monlong J, Rivas MA, Gonzalez-Porta M, Kurbatova N, Griebel T, Ferreira PG, et al	Transcriptome and genome sequencing uncovers functional variation in humans	Nature	2013	https://doi.org/10.1038/nature12531	https://www.ebi.ac.uk/
ERR188242	GM12878	Lappalainen T, Sammeth M, Friedlander MR, t Hoen PA, Monlong J, Rivas MA, Gonzalez-Porta M, Kurbatova N, Griebel T, Ferreira PG, et al	Transcriptome and genome sequencing uncovers functional variation in humans	Nature	2013	https://doi.org/10.1038/nature12531	https://www.ebi.ac.uk/
ERR188242	GM12878	Lappalainen T, Sammeth M, Friedlander MR, t Hoen PA, Monlong J, Rivas MA, Gonzalez-Porta M, Kurbatova N, Griebel T, Ferreira PG, et al	Transcriptome and genome sequencing uncovers functional variation in humans	Nature	2013	https://doi.org/10.1038/nature12531	https://www.ebi.ac.uk/
ERR188378	GM12878	Lappalainen T, Sammeth M, Friedlander MR, t Hoen PA, Monlong J, Rivas MA, Gonzalez-Porta M, Kurbatova N, Griebel T, Ferreira PG, et al	Transcriptome and genome sequencing uncovers functional variation in humans	Nature	2013	https://doi.org/10.1038/nature12531	https://www.ebi.ac.uk/
ERR188378	GM12878	Lappalainen T, Sammeth M, Friedlander MR, t Hoen PA, Monlong J, Rivas MA, Gonzalez-Porta M, Kurbatova N, Griebel T, Ferreira PG, et al	Transcriptome and genome sequencing uncovers functional variation in humans	Nature	2013	https://doi.org/10.1038/nature12531	https://www.ebi.ac.uk/
ERR188185	GM12878	Lappalainen T, Sammeth M, Friedlander MR, t Hoen PA, Monlong J, Rivas MA, Gonzalez-Porta M, Kurbatova N, Griebel T, Ferreira PG, et al	Transcriptome and genome sequencing uncovers functional variation in humans	Nature	2013	https://doi.org/10.1038/nature12531	https://www.ebi.ac.uk/
ERR188185	GM12878	Lappalainen T, Sammeth M, Friedlander MR, t Hoen PA, Monlong J, Rivas MA, Gonzalez-Porta M, Kurbatova N, Griebel T, Ferreira PG, et al	Transcriptome and genome sequencing uncovers functional variation in humans	Nature	2013	https://doi.org/10.1038/nature12531	https://www.ebi.ac.uk/
ERR188130	GM12878	Lappalainen T, Sammeth M, Friedlander MR, t Hoen PA, Monlong J, Rivas MA, Gonzalez-Porta M, Kurbatova N, Griebel T, Ferreira PG, et al	Transcriptome and genome sequencing uncovers functional variation in humans	Nature	2013	https://doi.org/10.1038/nature12531	https://www.ebi.ac.uk/
ERR188130	GM12878	Lappalainen T, Sammeth M, Friedlander MR, t Hoen PA, Monlong J, Rivas MA, Gonzalez-Porta M, Kurbatova N, Griebel T, Ferreira PG, et al	Transcriptome and genome sequencing uncovers functional variation in humans	Nature	2013	https://doi.org/10.1038/nature12531	https://www.ebi.ac.uk/
ERR188057	GM12878	Lappalainen T, Sammeth M, Friedlander MR, t Hoen PA, Monlong J, Rivas MA, Gonzalez-Porta M, Kurbatova N, Griebel T, Ferreira PG, et al	Transcriptome and genome sequencing uncovers functional variation in humans	Nature	2013	https://doi.org/10.1038/nature12531	https://www.ebi.ac.uk/
ERR188057	GM12878	Lappalainen T, Sammeth M, Friedlander MR, t Hoen PA, Monlong J, Rivas MA, Gonzalez-Porta M, Kurbatova N, Griebel T, Ferreira PG, et al	Transcriptome and genome sequencing uncovers functional variation in humans	Nature	2013	https://doi.org/10.1038/nature12531	https://www.ebi.ac.uk/
ERR188070	GM12878	Lappalainen T, Sammeth M, Friedlander MR, t Hoen PA, Monlong J, Rivas MA, Gonzalez-Porta M, Kurbatova N, Griebel T, Ferreira PG, et al	Transcriptome and genome sequencing uncovers functional variation in humans	Nature	2013	https://doi.org/10.1038/nature12531	https://www.ebi.ac.uk/
ERR188070	GM12878	Lappalainen T, Sammeth M, Friedlander MR, t Hoen PA, Monlong J, Rivas MA, Gonzalez-Porta M, Kurbatova N, Griebel T, Ferreira PG, et al	Transcriptome and genome sequencing uncovers functional variation in humans	Nature	2013	https://doi.org/10.1038/nature12531	https://www.ebi.ac.uk/
ERR188366	GM12878	Lappalainen T, Sammeth M, Friedlander MR, t Hoen PA, Monlong J, Rivas MA, Gonzalez-Porta M, Kurbatova N, Griebel T, Ferreira PG, et al	Transcriptome and genome sequencing uncovers functional variation in humans	Nature	2013	https://doi.org/10.1038/nature12531	https://www.ebi.ac.uk/
ERR188366	GM12878	Lappalainen T, Sammeth M, Friedlander MR, t Hoen PA, Monlong J, Rivas MA, Gonzalez-Porta M, Kurbatova N, Griebel T, Ferreira PG, et al	Transcriptome and genome sequencing uncovers functional variation in humans	Nature	2013	https://doi.org/10.1038/nature12531	https://www.ebi.ac.uk/
ERR188222	GM12878	Lappalainen T, Sammeth M, Friedlander MR, t Hoen PA, Monlong J, Rivas MA, Gonzalez-Porta M, Kurbatova N, Griebel T, Ferreira PG, et al	Transcriptome and genome sequencing uncovers functional variation in humans	Nature	2013	https://doi.org/10.1038/nature12531	https://www.ebi.ac.uk/
ERR188222	GM12878	Lappalainen T, Sammeth M, Friedlander MR, t Hoen PA, Monlong J, Rivas MA, Gonzalez-Porta M, Kurbatova N, Griebel T, Ferreira PG, et al	Transcriptome and genome sequencing uncovers functional variation in humans	Nature	2013	https://doi.org/10.1038/nature12531	https://www.ebi.ac.uk/
ERR188267	GM12878	Lappalainen T, Sammeth M, Friedlander MR, t Hoen PA, Monlong J, Rivas MA, Gonzalez-Porta M, Kurbatova N, Griebel T, Ferreira PG, et al	Transcriptome and genome sequencing uncovers functional variation in humans	Nature	2013	https://doi.org/10.1038/nature12531	https://www.ebi.ac.uk/
ERR188267	GM12878	Lappalainen T, Sammeth M, Friedlander MR, t Hoen PA, Monlong J, Rivas MA, Gonzalez-Porta M, Kurbatova N, Griebel T, Ferreira PG, et al	Transcriptome and genome sequencing uncovers functional variation in humans	Nature	2013	https://doi.org/10.1038/nature12531	https://www.ebi.ac.uk/
ERR188355	GM12878	Lappalainen T, Sammeth M, Friedlander MR, t Hoen PA, Monlong J, Rivas MA, Gonzalez-Porta M, Kurbatova N, Griebel T, Ferreira PG, et al	Transcriptome and genome sequencing uncovers functional variation in humans	Nature	2013	https://doi.org/10.1038/nature12531	https://www.ebi.ac.uk/
ERR188355	GM12878	Lappalainen T, Sammeth M, Friedlander MR, t Hoen PA, Monlong J, Rivas MA, Gonzalez-Porta M, Kurbatova N, Griebel T, Ferreira PG, et al	Transcriptome and genome sequencing uncovers functional variation in humans	Nature	2013	https://doi.org/10.1038/nature12531	https://www.ebi.ac.uk/
ERR188117	GM12878	Lappalainen T, Sammeth M, Friedlander MR, t Hoen PA, Monlong J, Rivas MA, Gonzalez-Porta M, Kurbatova N, Griebel T, Ferreira PG, et al	Transcriptome and genome sequencing uncovers functional variation in humans	Nature	2013	https://doi.org/10.1038/nature12531	https://www.ebi.ac.uk/
ERR188117	GM12878	Lappalainen T, Sammeth M, Friedlander MR, t Hoen PA, Monlong J, Rivas MA, Gonzalez-Porta M, Kurbatova N, Griebel T, Ferreira PG, et al	Transcriptome and genome sequencing uncovers functional variation in humans	Nature	2013	https://doi.org/10.1038/nature12531	https://www.ebi.ac.uk/
ERR188238	GM12878	Lappalainen T, Sammeth M, Friedlander MR, t Hoen PA, Monlong J, Rivas MA, Gonzalez-Porta M, Kurbatova N, Griebel T, Ferreira PG, et al	Transcriptome and genome sequencing uncovers functional variation in humans	Nature	2013	https://doi.org/10.1038/nature12531	https://www.ebi.ac.uk/
ERR188238	GM12878	Lappalainen T, Sammeth M, Friedlander MR, t Hoen PA, Monlong J, Rivas MA, Gonzalez-Porta M, Kurbatova N, Griebel T, Ferreira PG, et al	Transcriptome and genome sequencing uncovers functional variation in humans	Nature	2013	https://doi.org/10.1038/nature12531	https://www.ebi.ac.uk/
ERR188397	GM12878	Lappalainen T, Sammeth M, Friedlander MR, t Hoen PA, Monlong J, Rivas MA, Gonzalez-Porta M, Kurbatova N, Griebel T, Ferreira PG, et al	Transcriptome and genome sequencing uncovers functional variation in humans	Nature	2013	https://doi.org/10.1038/nature12531	https://www.ebi.ac.uk/
ERR188397	GM12878	Lappalainen T, Sammeth M, Friedlander MR, t Hoen PA, Monlong J, Rivas MA, Gonzalez-Porta M, Kurbatova N, Griebel T, Ferreira PG, et al	Transcriptome and genome sequencing uncovers functional variation in humans	Nature	2013	https://doi.org/10.1038/nature12531	https://www.ebi.ac.uk/
ERR188250	GM12878	Lappalainen T, Sammeth M, Friedlander MR, t Hoen PA, Monlong J, Rivas MA, Gonzalez-Porta M, Kurbatova N, Griebel T, Ferreira PG, et al	Transcriptome and genome sequencing uncovers functional variation in humans	Nature	2013	https://doi.org/10.1038/nature12531	https://www.ebi.ac.uk/
ERR188250	GM12878	Lappalainen T, Sammeth M, Friedlander MR, t Hoen PA, Monlong J, Rivas MA, Gonzalez-Porta M, Kurbatova N, Griebel T, Ferreira PG, et al	Transcriptome and genome sequencing uncovers functional variation in humans	Nature	2013	https://doi.org/10.1038/nature12531	https://www.ebi.ac.uk/
ERR188034	GM12878	Lappalainen T, Sammeth M, Friedlander MR, t Hoen PA, Monlong J, Rivas MA, Gonzalez-Porta M, Kurbatova N, Griebel T, Ferreira PG, et al	Transcriptome and genome sequencing uncovers functional variation in humans	Nature	2013	https://doi.org/10.1038/nature12531	https://www.ebi.ac.uk/
ERR188034	GM12878	Lappalainen T, Sammeth M, Friedlander MR, t Hoen PA, Monlong J, Rivas MA, Gonzalez-Porta M, Kurbatova N, Griebel T, Ferreira PG, et al	Transcriptome and genome sequencing uncovers functional variation in humans	Nature	2013	https://doi.org/10.1038/nature12531	https://www.ebi.ac.uk/
ERR188264	GM12878	Lappalainen T, Sammeth M, Friedlander MR, t Hoen PA, Monlong J, Rivas MA, Gonzalez-Porta M, Kurbatova N, Griebel T, Ferreira PG, et al	Transcriptome and genome sequencing uncovers functional variation in humans	Nature	2013	https://doi.org/10.1038/nature12531	https://www.ebi.ac.uk/
ERR188264	GM12878	Lappalainen T, Sammeth M, Friedlander MR, t Hoen PA, Monlong J, Rivas MA, Gonzalez-Porta M, Kurbatova N, Griebel T, Ferreira PG, et al	Transcriptome and genome sequencing uncovers functional variation in humans	Nature	2013	https://doi.org/10.1038/nature12531	https://www.ebi.ac.uk/
ERR188326	GM12878	Lappalainen T, Sammeth M, Friedlander MR, t Hoen PA, Monlong J, Rivas MA, Gonzalez-Porta M, Kurbatova N, Griebel T, Ferreira PG, et al	Transcriptome and genome sequencing uncovers functional variation in humans	Nature	2013	https://doi.org/10.1038/nature12531	https://www.ebi.ac.uk/
ERR188326	GM12878	Lappalainen T, Sammeth M, Friedlander MR, t Hoen PA, Monlong J, Rivas MA, Gonzalez-Porta M, Kurbatova N, Griebel T, Ferreira PG, et al	Transcriptome and genome sequencing uncovers functional variation in humans	Nature	2013	https://doi.org/10.1038/nature12531	https://www.ebi.ac.uk/
ERR188318	GM12878	Lappalainen T, Sammeth M, Friedlander MR, t Hoen PA, Monlong J, Rivas MA, Gonzalez-Porta M, Kurbatova N, Griebel T, Ferreira PG, et al	Transcriptome and genome sequencing uncovers functional variation in humans	Nature	2013	https://doi.org/10.1038/nature12531	https://www.ebi.ac.uk/
ERR188318	GM12878	Lappalainen T, Sammeth M, Friedlander MR, t Hoen PA, Monlong J, Rivas MA, Gonzalez-Porta M, Kurbatova N, Griebel T, Ferreira PG, et al	Transcriptome and genome sequencing uncovers functional variation in humans	Nature	2013	https://doi.org/10.1038/nature12531	https://www.ebi.ac.uk/
ERR188274	GM12878	Lappalainen T, Sammeth M, Friedlander MR, t Hoen PA, Monlong J, Rivas MA, Gonzalez-Porta M, Kurbatova N, Griebel T, Ferreira PG, et al	Transcriptome and genome sequencing uncovers functional variation in humans	Nature	2013	https://doi.org/10.1038/nature12531	https://www.ebi.ac.uk/
ERR188274	GM12878	Lappalainen T, Sammeth M, Friedlander MR, t Hoen PA, Monlong J, Rivas MA, Gonzalez-Porta M, Kurbatova N, Griebel T, Ferreira PG, et al	Transcriptome and genome sequencing uncovers functional variation in humans	Nature	2013	https://doi.org/10.1038/nature12531	https://www.ebi.ac.uk/
ERR188230	GM12878	Lappalainen T, Sammeth M, Friedlander MR, t Hoen PA, Monlong J, Rivas MA, Gonzalez-Porta M, Kurbatova N, Griebel T, Ferreira PG, et al	Transcriptome and genome sequencing uncovers functional variation in humans	Nature	2013	https://doi.org/10.1038/nature12531	https://www.ebi.ac.uk/
ERR188230	GM12878	Lappalainen T, Sammeth M, Friedlander MR, t Hoen PA, Monlong J, Rivas MA, Gonzalez-Porta M, Kurbatova N, Griebel T, Ferreira PG, et al	Transcriptome and genome sequencing uncovers functional variation in humans	Nature	2013	https://doi.org/10.1038/nature12531	https://www.ebi.ac.uk/
ERR188457	GM12878	Lappalainen T, Sammeth M, Friedlander MR, t Hoen PA, Monlong J, Rivas MA, Gonzalez-Porta M, Kurbatova N, Griebel T, Ferreira PG, et al	Transcriptome and genome sequencing uncovers functional variation in humans	Nature	2013	https://doi.org/10.1038/nature12531	https://www.ebi.ac.uk/
ERR188457	GM12878	Lappalainen T, Sammeth M, Friedlander MR, t Hoen PA, Monlong J, Rivas MA, Gonzalez-Porta M, Kurbatova N, Griebel T, Ferreira PG, et al	Transcriptome and genome sequencing uncovers functional variation in humans	Nature	2013	https://doi.org/10.1038/nature12531	https://www.ebi.ac.uk/
ERR188263	GM12878	Lappalainen T, Sammeth M, Friedlander MR, t Hoen PA, Monlong J, Rivas MA, Gonzalez-Porta M, Kurbatova N, Griebel T, Ferreira PG, et al	Transcriptome and genome sequencing uncovers functional variation in humans	Nature	2013	https://doi.org/10.1038/nature12531	https://www.ebi.ac.uk/
ERR188263	GM12878	Lappalainen T, Sammeth M, Friedlander MR, t Hoen PA, Monlong J, Rivas MA, Gonzalez-Porta M, Kurbatova N, Griebel T, Ferreira PG, et al	Transcriptome and genome sequencing uncovers functional variation in humans	Nature	2013	https://doi.org/10.1038/nature12531	https://www.ebi.ac.uk/
ERR188266	GM12878	Lappalainen T, Sammeth M, Friedlander MR, t Hoen PA, Monlong J, Rivas MA, Gonzalez-Porta M, Kurbatova N, Griebel T, Ferreira PG, et al	Transcriptome and genome sequencing uncovers functional variation in humans	Nature	2013	https://doi.org/10.1038/nature12531	https://www.ebi.ac.uk/
ERR188266	GM12878	Lappalainen T, Sammeth M, Friedlander MR, t Hoen PA, Monlong J, Rivas MA, Gonzalez-Porta M, Kurbatova N, Griebel T, Ferreira PG, et al	Transcriptome and genome sequencing uncovers functional variation in humans	Nature	2013	https://doi.org/10.1038/nature12531	https://www.ebi.ac.uk/
ERR188194	GM12878	Lappalainen T, Sammeth M, Friedlander MR, t Hoen PA, Monlong J, Rivas MA, Gonzalez-Porta M, Kurbatova N, Griebel T, Ferreira PG, et al	Transcriptome and genome sequencing uncovers functional variation in humans	Nature	2013	https://doi.org/10.1038/nature12531	https://www.ebi.ac.uk/
ERR188194	GM12878	Lappalainen T, Sammeth M, Friedlander MR, t Hoen PA, Monlong J, Rivas MA, Gonzalez-Porta M, Kurbatova N, Griebel T, Ferreira PG, et al	Transcriptome and genome sequencing uncovers functional variation in humans	Nature	2013	https://doi.org/10.1038/nature12531	https://www.ebi.ac.uk/
ERR188083	GM12878	Lappalainen T, Sammeth M, Friedlander MR, t Hoen PA, Monlong J, Rivas MA, Gonzalez-Porta M, Kurbatova N, Griebel T, Ferreira PG, et al	Transcriptome and genome sequencing uncovers functional variation in humans	Nature	2013	https://doi.org/10.1038/nature12531	https://www.ebi.ac.uk/
ERR188083	GM12878	Lappalainen T, Sammeth M, Friedlander MR, t Hoen PA, Monlong J, Rivas MA, Gonzalez-Porta M, Kurbatova N, Griebel T, Ferreira PG, et al	Transcriptome and genome sequencing uncovers functional variation in humans	Nature	2013	https://doi.org/10.1038/nature12531	https://www.ebi.ac.uk/
ERR188240	GM12878	Lappalainen T, Sammeth M, Friedlander MR, t Hoen PA, Monlong J, Rivas MA, Gonzalez-Porta M, Kurbatova N, Griebel T, Ferreira PG, et al	Transcriptome and genome sequencing uncovers functional variation in humans	Nature	2013	https://doi.org/10.1038/nature12531	https://www.ebi.ac.uk/
ERR188240	GM12878	Lappalainen T, Sammeth M, Friedlander MR, t Hoen PA, Monlong J, Rivas MA, Gonzalez-Porta M, Kurbatova N, Griebel T, Ferreira PG, et al	Transcriptome and genome sequencing uncovers functional variation in humans	Nature	2013	https://doi.org/10.1038/nature12531	https://www.ebi.ac.uk/
ERR188482	GM12878	Lappalainen T, Sammeth M, Friedlander MR, t Hoen PA, Monlong J, Rivas MA, Gonzalez-Porta M, Kurbatova N, Griebel T, Ferreira PG, et al	Transcriptome and genome sequencing uncovers functional variation in humans	Nature	2013	https://doi.org/10.1038/nature12531	https://www.ebi.ac.uk/
ERR188482	GM12878	Lappalainen T, Sammeth M, Friedlander MR, t Hoen PA, Monlong J, Rivas MA, Gonzalez-Porta M, Kurbatova N, Griebel T, Ferreira PG, et al	Transcriptome and genome sequencing uncovers functional variation in humans	Nature	2013	https://doi.org/10.1038/nature12531	https://www.ebi.ac.uk/
ERR188432	GM12878	Lappalainen T, Sammeth M, Friedlander MR, t Hoen PA, Monlong J, Rivas MA, Gonzalez-Porta M, Kurbatova N, Griebel T, Ferreira PG, et al	Transcriptome and genome sequencing uncovers functional variation in humans	Nature	2013	https://doi.org/10.1038/nature12531	https://www.ebi.ac.uk/
ERR188432	GM12878	Lappalainen T, Sammeth M, Friedlander MR, t Hoen PA, Monlong J, Rivas MA, Gonzalez-Porta M, Kurbatova N, Griebel T, Ferreira PG, et al	Transcriptome and genome sequencing uncovers functional variation in humans	Nature	2013	https://doi.org/10.1038/nature12531	https://www.ebi.ac.uk/
ERR188205	GM12878	Lappalainen T, Sammeth M, Friedlander MR, t Hoen PA, Monlong J, Rivas MA, Gonzalez-Porta M, Kurbatova N, Griebel T, Ferreira PG, et al	Transcriptome and genome sequencing uncovers functional variation in humans	Nature	2013	https://doi.org/10.1038/nature12531	https://www.ebi.ac.uk/
ERR188205	GM12878	Lappalainen T, Sammeth M, Friedlander MR, t Hoen PA, Monlong J, Rivas MA, Gonzalez-Porta M, Kurbatova N, Griebel T, Ferreira PG, et al	Transcriptome and genome sequencing uncovers functional variation in humans	Nature	2013	https://doi.org/10.1038/nature12531	https://www.ebi.ac.uk/
ERR188121	GM12878	Lappalainen T, Sammeth M, Friedlander MR, t Hoen PA, Monlong J, Rivas MA, Gonzalez-Porta M, Kurbatova N, Griebel T, Ferreira PG, et al	Transcriptome and genome sequencing uncovers functional variation in humans	Nature	2013	https://doi.org/10.1038/nature12531	https://www.ebi.ac.uk/
ERR188121	GM12878	Lappalainen T, Sammeth M, Friedlander MR, t Hoen PA, Monlong J, Rivas MA, Gonzalez-Porta M, Kurbatova N, Griebel T, Ferreira PG, et al	Transcriptome and genome sequencing uncovers functional variation in humans	Nature	2013	https://doi.org/10.1038/nature12531	https://www.ebi.ac.uk/
ERR188346	GM12878	Lappalainen T, Sammeth M, Friedlander MR, t Hoen PA, Monlong J, Rivas MA, Gonzalez-Porta M, Kurbatova N, Griebel T, Ferreira PG, et al	Transcriptome and genome sequencing uncovers functional variation in humans	Nature	2013	https://doi.org/10.1038/nature12531	https://www.ebi.ac.uk/
ERR188346	GM12878	Lappalainen T, Sammeth M, Friedlander MR, t Hoen PA, Monlong J, Rivas MA, Gonzalez-Porta M, Kurbatova N, Griebel T, Ferreira PG, et al	Transcriptome and genome sequencing uncovers functional variation in humans	Nature	2013	https://doi.org/10.1038/nature12531	https://www.ebi.ac.uk/
ERR188123	GM12878	Lappalainen T, Sammeth M, Friedlander MR, t Hoen PA, Monlong J, Rivas MA, Gonzalez-Porta M, Kurbatova N, Griebel T, Ferreira PG, et al	Transcriptome and genome sequencing uncovers functional variation in humans	Nature	2013	https://doi.org/10.1038/nature12531	https://www.ebi.ac.uk/
ERR188123	GM12878	Lappalainen T, Sammeth M, Friedlander MR, t Hoen PA, Monlong J, Rivas MA, Gonzalez-Porta M, Kurbatova N, Griebel T, Ferreira PG, et al	Transcriptome and genome sequencing uncovers functional variation in humans	Nature	2013	https://doi.org/10.1038/nature12531	https://www.ebi.ac.uk/
ERR188023	GM12878	Lappalainen T, Sammeth M, Friedlander MR, t Hoen PA, Monlong J, Rivas MA, Gonzalez-Porta M, Kurbatova N, Griebel T, Ferreira PG, et al	Transcriptome and genome sequencing uncovers functional variation in humans	Nature	2013	https://doi.org/10.1038/nature12531	https://www.ebi.ac.uk/
ERR188023	GM12878	Lappalainen T, Sammeth M, Friedlander MR, t Hoen PA, Monlong J, Rivas MA, Gonzalez-Porta M, Kurbatova N, Griebel T, Ferreira PG, et al	Transcriptome and genome sequencing uncovers functional variation in humans	Nature	2013	https://doi.org/10.1038/nature12531	https://www.ebi.ac.uk/
ERR188300	GM12878	Lappalainen T, Sammeth M, Friedlander MR, t Hoen PA, Monlong J, Rivas MA, Gonzalez-Porta M, Kurbatova N, Griebel T, Ferreira PG, et al	Transcriptome and genome sequencing uncovers functional variation in humans	Nature	2013	https://doi.org/10.1038/nature12531	https://www.ebi.ac.uk/
ERR188300	GM12878	Lappalainen T, Sammeth M, Friedlander MR, t Hoen PA, Monlong J, Rivas MA, Gonzalez-Porta M, Kurbatova N, Griebel T, Ferreira PG, et al	Transcriptome and genome sequencing uncovers functional variation in humans	Nature	2013	https://doi.org/10.1038/nature12531	https://www.ebi.ac.uk/
ERR188046	GM12878	Lappalainen T, Sammeth M, Friedlander MR, t Hoen PA, Monlong J, Rivas MA, Gonzalez-Porta M, Kurbatova N, Griebel T, Ferreira PG, et al	Transcriptome and genome sequencing uncovers functional variation in humans	Nature	2013	https://doi.org/10.1038/nature12531	https://www.ebi.ac.uk/
ERR188046	GM12878	Lappalainen T, Sammeth M, Friedlander MR, t Hoen PA, Monlong J, Rivas MA, Gonzalez-Porta M, Kurbatova N, Griebel T, Ferreira PG, et al	Transcriptome and genome sequencing uncovers functional variation in humans	Nature	2013	https://doi.org/10.1038/nature12531	https://www.ebi.ac.uk/
ERR188045	GM12878	Lappalainen T, Sammeth M, Friedlander MR, t Hoen PA, Monlong J, Rivas MA, Gonzalez-Porta M, Kurbatova N, Griebel T, Ferreira PG, et al	Transcriptome and genome sequencing uncovers functional variation in humans	Nature	2013	https://doi.org/10.1038/nature12531	https://www.ebi.ac.uk/
ERR188045	GM12878	Lappalainen T, Sammeth M, Friedlander MR, t Hoen PA, Monlong J, Rivas MA, Gonzalez-Porta M, Kurbatova N, Griebel T, Ferreira PG, et al	Transcriptome and genome sequencing uncovers functional variation in humans	Nature	2013	https://doi.org/10.1038/nature12531	https://www.ebi.ac.uk/
ERR188255	GM12878	Lappalainen T, Sammeth M, Friedlander MR, t Hoen PA, Monlong J, Rivas MA, Gonzalez-Porta M, Kurbatova N, Griebel T, Ferreira PG, et al	Transcriptome and genome sequencing uncovers functional variation in humans	Nature	2013	https://doi.org/10.1038/nature12531	https://www.ebi.ac.uk/
ERR188255	GM12878	Lappalainen T, Sammeth M, Friedlander MR, t Hoen PA, Monlong J, Rivas MA, Gonzalez-Porta M, Kurbatova N, Griebel T, Ferreira PG, et al	Transcriptome and genome sequencing uncovers functional variation in humans	Nature	2013	https://doi.org/10.1038/nature12531	https://www.ebi.ac.uk/
ERR188113	GM12878	Lappalainen T, Sammeth M, Friedlander MR, t Hoen PA, Monlong J, Rivas MA, Gonzalez-Porta M, Kurbatova N, Griebel T, Ferreira PG, et al	Transcriptome and genome sequencing uncovers functional variation in humans	Nature	2013	https://doi.org/10.1038/nature12531	https://www.ebi.ac.uk/
ERR188113	GM12878	Lappalainen T, Sammeth M, Friedlander MR, t Hoen PA, Monlong J, Rivas MA, Gonzalez-Porta M, Kurbatova N, Griebel T, Ferreira PG, et al	Transcriptome and genome sequencing uncovers functional variation in humans	Nature	2013	https://doi.org/10.1038/nature12531	https://www.ebi.ac.uk/
ERR188218	GM12878	Lappalainen T, Sammeth M, Friedlander MR, t Hoen PA, Monlong J, Rivas MA, Gonzalez-Porta M, Kurbatova N, Griebel T, Ferreira PG, et al	Transcriptome and genome sequencing uncovers functional variation in humans	Nature	2013	https://doi.org/10.1038/nature12531	https://www.ebi.ac.uk/
ERR188218	GM12878	Lappalainen T, Sammeth M, Friedlander MR, t Hoen PA, Monlong J, Rivas MA, Gonzalez-Porta M, Kurbatova N, Griebel T, Ferreira PG, et al	Transcriptome and genome sequencing uncovers functional variation in humans	Nature	2013	https://doi.org/10.1038/nature12531	https://www.ebi.ac.uk/
ERR188418	GM12878	Lappalainen T, Sammeth M, Friedlander MR, t Hoen PA, Monlong J, Rivas MA, Gonzalez-Porta M, Kurbatova N, Griebel T, Ferreira PG, et al	Transcriptome and genome sequencing uncovers functional variation in humans	Nature	2013	https://doi.org/10.1038/nature12531	https://www.ebi.ac.uk/
ERR188418	GM12878	Lappalainen T, Sammeth M, Friedlander MR, t Hoen PA, Monlong J, Rivas MA, Gonzalez-Porta M, Kurbatova N, Griebel T, Ferreira PG, et al	Transcriptome and genome sequencing uncovers functional variation in humans	Nature	2013	https://doi.org/10.1038/nature12531	https://www.ebi.ac.uk/
ERR188417	GM12878	Lappalainen T, Sammeth M, Friedlander MR, t Hoen PA, Monlong J, Rivas MA, Gonzalez-Porta M, Kurbatova N, Griebel T, Ferreira PG, et al	Transcriptome and genome sequencing uncovers functional variation in humans	Nature	2013	https://doi.org/10.1038/nature12531	https://www.ebi.ac.uk/
ERR188417	GM12878	Lappalainen T, Sammeth M, Friedlander MR, t Hoen PA, Monlong J, Rivas MA, Gonzalez-Porta M, Kurbatova N, Griebel T, Ferreira PG, et al	Transcriptome and genome sequencing uncovers functional variation in humans	Nature	2013	https://doi.org/10.1038/nature12531	https://www.ebi.ac.uk/
ERR188341	GM12878	Lappalainen T, Sammeth M, Friedlander MR, t Hoen PA, Monlong J, Rivas MA, Gonzalez-Porta M, Kurbatova N, Griebel T, Ferreira PG, et al	Transcriptome and genome sequencing uncovers functional variation in humans	Nature	2013	https://doi.org/10.1038/nature12531	https://www.ebi.ac.uk/
ERR188341	GM12878	Lappalainen T, Sammeth M, Friedlander MR, t Hoen PA, Monlong J, Rivas MA, Gonzalez-Porta M, Kurbatova N, Griebel T, Ferreira PG, et al	Transcriptome and genome sequencing uncovers functional variation in humans	Nature	2013	https://doi.org/10.1038/nature12531	https://www.ebi.ac.uk/
ERR188439	GM12878	Lappalainen T, Sammeth M, Friedlander MR, t Hoen PA, Monlong J, Rivas MA, Gonzalez-Porta M, Kurbatova N, Griebel T, Ferreira PG, et al	Transcriptome and genome sequencing uncovers functional variation in humans	Nature	2013	https://doi.org/10.1038/nature12531	https://www.ebi.ac.uk/
ERR188439	GM12878	Lappalainen T, Sammeth M, Friedlander MR, t Hoen PA, Monlong J, Rivas MA, Gonzalez-Porta M, Kurbatova N, Griebel T, Ferreira PG, et al	Transcriptome and genome sequencing uncovers functional variation in humans	Nature	2013	https://doi.org/10.1038/nature12531	https://www.ebi.ac.uk/
ERR188296	GM12878	Lappalainen T, Sammeth M, Friedlander MR, t Hoen PA, Monlong J, Rivas MA, Gonzalez-Porta M, Kurbatova N, Griebel T, Ferreira PG, et al	Transcriptome and genome sequencing uncovers functional variation in humans	Nature	2013	https://doi.org/10.1038/nature12531	https://www.ebi.ac.uk/
ERR188296	GM12878	Lappalainen T, Sammeth M, Friedlander MR, t Hoen PA, Monlong J, Rivas MA, Gonzalez-Porta M, Kurbatova N, Griebel T, Ferreira PG, et al	Transcriptome and genome sequencing uncovers functional variation in humans	Nature	2013	https://doi.org/10.1038/nature12531	https://www.ebi.ac.uk/
ERR188056	GM12878	Lappalainen T, Sammeth M, Friedlander MR, t Hoen PA, Monlong J, Rivas MA, Gonzalez-Porta M, Kurbatova N, Griebel T, Ferreira PG, et al	Transcriptome and genome sequencing uncovers functional variation in humans	Nature	2013	https://doi.org/10.1038/nature12531	https://www.ebi.ac.uk/
ERR188056	GM12878	Lappalainen T, Sammeth M, Friedlander MR, t Hoen PA, Monlong J, Rivas MA, Gonzalez-Porta M, Kurbatova N, Griebel T, Ferreira PG, et al	Transcriptome and genome sequencing uncovers functional variation in humans	Nature	2013	https://doi.org/10.1038/nature12531	https://www.ebi.ac.uk/
ERR188294	GM12878	Lappalainen T, Sammeth M, Friedlander MR, t Hoen PA, Monlong J, Rivas MA, Gonzalez-Porta M, Kurbatova N, Griebel T, Ferreira PG, et al	Transcriptome and genome sequencing uncovers functional variation in humans	Nature	2013	https://doi.org/10.1038/nature12531	https://www.ebi.ac.uk/
ERR188294	GM12878	Lappalainen T, Sammeth M, Friedlander MR, t Hoen PA, Monlong J, Rivas MA, Gonzalez-Porta M, Kurbatova N, Griebel T, Ferreira PG, et al	Transcriptome and genome sequencing uncovers functional variation in humans	Nature	2013	https://doi.org/10.1038/nature12531	https://www.ebi.ac.uk/
ERR188127	GM12878	Lappalainen T, Sammeth M, Friedlander MR, t Hoen PA, Monlong J, Rivas MA, Gonzalez-Porta M, Kurbatova N, Griebel T, Ferreira PG, et al	Transcriptome and genome sequencing uncovers functional variation in humans	Nature	2013	https://doi.org/10.1038/nature12531	https://www.ebi.ac.uk/
ERR188127	GM12878	Lappalainen T, Sammeth M, Friedlander MR, t Hoen PA, Monlong J, Rivas MA, Gonzalez-Porta M, Kurbatova N, Griebel T, Ferreira PG, et al	Transcriptome and genome sequencing uncovers functional variation in humans	Nature	2013	https://doi.org/10.1038/nature12531	https://www.ebi.ac.uk/
ERR188156	GM12878	Lappalainen T, Sammeth M, Friedlander MR, t Hoen PA, Monlong J, Rivas MA, Gonzalez-Porta M, Kurbatova N, Griebel T, Ferreira PG, et al	Transcriptome and genome sequencing uncovers functional variation in humans	Nature	2013	https://doi.org/10.1038/nature12531	https://www.ebi.ac.uk/
ERR188156	GM12878	Lappalainen T, Sammeth M, Friedlander MR, t Hoen PA, Monlong J, Rivas MA, Gonzalez-Porta M, Kurbatova N, Griebel T, Ferreira PG, et al	Transcriptome and genome sequencing uncovers functional variation in humans	Nature	2013	https://doi.org/10.1038/nature12531	https://www.ebi.ac.uk/
ERR188033	GM12878	Lappalainen T, Sammeth M, Friedlander MR, t Hoen PA, Monlong J, Rivas MA, Gonzalez-Porta M, Kurbatova N, Griebel T, Ferreira PG, et al	Transcriptome and genome sequencing uncovers functional variation in humans	Nature	2013	https://doi.org/10.1038/nature12531	https://www.ebi.ac.uk/
ERR188033	GM12878	Lappalainen T, Sammeth M, Friedlander MR, t Hoen PA, Monlong J, Rivas MA, Gonzalez-Porta M, Kurbatova N, Griebel T, Ferreira PG, et al	Transcriptome and genome sequencing uncovers functional variation in humans	Nature	2013	https://doi.org/10.1038/nature12531	https://www.ebi.ac.uk/
ERR188098	GM12878	Lappalainen T, Sammeth M, Friedlander MR, t Hoen PA, Monlong J, Rivas MA, Gonzalez-Porta M, Kurbatova N, Griebel T, Ferreira PG, et al	Transcriptome and genome sequencing uncovers functional variation in humans	Nature	2013	https://doi.org/10.1038/nature12531	https://www.ebi.ac.uk/
ERR188098	GM12878	Lappalainen T, Sammeth M, Friedlander MR, t Hoen PA, Monlong J, Rivas MA, Gonzalez-Porta M, Kurbatova N, Griebel T, Ferreira PG, et al	Transcriptome and genome sequencing uncovers functional variation in humans	Nature	2013	https://doi.org/10.1038/nature12531	https://www.ebi.ac.uk/
ERR188169	GM12878	Lappalainen T, Sammeth M, Friedlander MR, t Hoen PA, Monlong J, Rivas MA, Gonzalez-Porta M, Kurbatova N, Griebel T, Ferreira PG, et al	Transcriptome and genome sequencing uncovers functional variation in humans	Nature	2013	https://doi.org/10.1038/nature12531	https://www.ebi.ac.uk/
ERR188169	GM12878	Lappalainen T, Sammeth M, Friedlander MR, t Hoen PA, Monlong J, Rivas MA, Gonzalez-Porta M, Kurbatova N, Griebel T, Ferreira PG, et al	Transcriptome and genome sequencing uncovers functional variation in humans	Nature	2013	https://doi.org/10.1038/nature12531	https://www.ebi.ac.uk/
ERR188321	GM12878	Lappalainen T, Sammeth M, Friedlander MR, t Hoen PA, Monlong J, Rivas MA, Gonzalez-Porta M, Kurbatova N, Griebel T, Ferreira PG, et al	Transcriptome and genome sequencing uncovers functional variation in humans	Nature	2013	https://doi.org/10.1038/nature12531	https://www.ebi.ac.uk/
ERR188321	GM12878	Lappalainen T, Sammeth M, Friedlander MR, t Hoen PA, Monlong J, Rivas MA, Gonzalez-Porta M, Kurbatova N, Griebel T, Ferreira PG, et al	Transcriptome and genome sequencing uncovers functional variation in humans	Nature	2013	https://doi.org/10.1038/nature12531	https://www.ebi.ac.uk/
ERR188197	GM12878	Lappalainen T, Sammeth M, Friedlander MR, t Hoen PA, Monlong J, Rivas MA, Gonzalez-Porta M, Kurbatova N, Griebel T, Ferreira PG, et al	Transcriptome and genome sequencing uncovers functional variation in humans	Nature	2013	https://doi.org/10.1038/nature12531	https://www.ebi.ac.uk/
ERR188197	GM12878	Lappalainen T, Sammeth M, Friedlander MR, t Hoen PA, Monlong J, Rivas MA, Gonzalez-Porta M, Kurbatova N, Griebel T, Ferreira PG, et al	Transcriptome and genome sequencing uncovers functional variation in humans	Nature	2013	https://doi.org/10.1038/nature12531	https://www.ebi.ac.uk/
ERR188270	GM12878	Lappalainen T, Sammeth M, Friedlander MR, t Hoen PA, Monlong J, Rivas MA, Gonzalez-Porta M, Kurbatova N, Griebel T, Ferreira PG, et al	Transcriptome and genome sequencing uncovers functional variation in humans	Nature	2013	https://doi.org/10.1038/nature12531	https://www.ebi.ac.uk/
ERR188270	GM12878	Lappalainen T, Sammeth M, Friedlander MR, t Hoen PA, Monlong J, Rivas MA, Gonzalez-Porta M, Kurbatova N, Griebel T, Ferreira PG, et al	Transcriptome and genome sequencing uncovers functional variation in humans	Nature	2013	https://doi.org/10.1038/nature12531	https://www.ebi.ac.uk/
ERR188141	GM12878	Lappalainen T, Sammeth M, Friedlander MR, t Hoen PA, Monlong J, Rivas MA, Gonzalez-Porta M, Kurbatova N, Griebel T, Ferreira PG, et al	Transcriptome and genome sequencing uncovers functional variation in humans	Nature	2013	https://doi.org/10.1038/nature12531	https://www.ebi.ac.uk/
ERR188141	GM12878	Lappalainen T, Sammeth M, Friedlander MR, t Hoen PA, Monlong J, Rivas MA, Gonzalez-Porta M, Kurbatova N, Griebel T, Ferreira PG, et al	Transcriptome and genome sequencing uncovers functional variation in humans	Nature	2013	https://doi.org/10.1038/nature12531	https://www.ebi.ac.uk/
ERR188473	GM12878	Lappalainen T, Sammeth M, Friedlander MR, t Hoen PA, Monlong J, Rivas MA, Gonzalez-Porta M, Kurbatova N, Griebel T, Ferreira PG, et al	Transcriptome and genome sequencing uncovers functional variation in humans	Nature	2013	https://doi.org/10.1038/nature12531	https://www.ebi.ac.uk/
ERR188473	GM12878	Lappalainen T, Sammeth M, Friedlander MR, t Hoen PA, Monlong J, Rivas MA, Gonzalez-Porta M, Kurbatova N, Griebel T, Ferreira PG, et al	Transcriptome and genome sequencing uncovers functional variation in humans	Nature	2013	https://doi.org/10.1038/nature12531	https://www.ebi.ac.uk/
ERR188038	GM12878	Lappalainen T, Sammeth M, Friedlander MR, t Hoen PA, Monlong J, Rivas MA, Gonzalez-Porta M, Kurbatova N, Griebel T, Ferreira PG, et al	Transcriptome and genome sequencing uncovers functional variation in humans	Nature	2013	https://doi.org/10.1038/nature12531	https://www.ebi.ac.uk/
ERR188038	GM12878	Lappalainen T, Sammeth M, Friedlander MR, t Hoen PA, Monlong J, Rivas MA, Gonzalez-Porta M, Kurbatova N, Griebel T, Ferreira PG, et al	Transcriptome and genome sequencing uncovers functional variation in humans	Nature	2013	https://doi.org/10.1038/nature12531	https://www.ebi.ac.uk/
ERR188168	GM12878	Lappalainen T, Sammeth M, Friedlander MR, t Hoen PA, Monlong J, Rivas MA, Gonzalez-Porta M, Kurbatova N, Griebel T, Ferreira PG, et al	Transcriptome and genome sequencing uncovers functional variation in humans	Nature	2013	https://doi.org/10.1038/nature12531	https://www.ebi.ac.uk/
ERR188168	GM12878	Lappalainen T, Sammeth M, Friedlander MR, t Hoen PA, Monlong J, Rivas MA, Gonzalez-Porta M, Kurbatova N, Griebel T, Ferreira PG, et al	Transcriptome and genome sequencing uncovers functional variation in humans	Nature	2013	https://doi.org/10.1038/nature12531	https://www.ebi.ac.uk/
ERR188075	GM12878	Lappalainen T, Sammeth M, Friedlander MR, t Hoen PA, Monlong J, Rivas MA, Gonzalez-Porta M, Kurbatova N, Griebel T, Ferreira PG, et al	Transcriptome and genome sequencing uncovers functional variation in humans	Nature	2013	https://doi.org/10.1038/nature12531	https://www.ebi.ac.uk/
ERR188075	GM12878	Lappalainen T, Sammeth M, Friedlander MR, t Hoen PA, Monlong J, Rivas MA, Gonzalez-Porta M, Kurbatova N, Griebel T, Ferreira PG, et al	Transcriptome and genome sequencing uncovers functional variation in humans	Nature	2013	https://doi.org/10.1038/nature12531	https://www.ebi.ac.uk/
ERR188031	GM12878	Lappalainen T, Sammeth M, Friedlander MR, t Hoen PA, Monlong J, Rivas MA, Gonzalez-Porta M, Kurbatova N, Griebel T, Ferreira PG, et al	Transcriptome and genome sequencing uncovers functional variation in humans	Nature	2013	https://doi.org/10.1038/nature12531	https://www.ebi.ac.uk/
ERR188031	GM12878	Lappalainen T, Sammeth M, Friedlander MR, t Hoen PA, Monlong J, Rivas MA, Gonzalez-Porta M, Kurbatova N, Griebel T, Ferreira PG, et al	Transcriptome and genome sequencing uncovers functional variation in humans	Nature	2013	https://doi.org/10.1038/nature12531	https://www.ebi.ac.uk/
ERR188124	GM12878	Lappalainen T, Sammeth M, Friedlander MR, t Hoen PA, Monlong J, Rivas MA, Gonzalez-Porta M, Kurbatova N, Griebel T, Ferreira PG, et al	Transcriptome and genome sequencing uncovers functional variation in humans	Nature	2013	https://doi.org/10.1038/nature12531	https://www.ebi.ac.uk/
ERR188124	GM12878	Lappalainen T, Sammeth M, Friedlander MR, t Hoen PA, Monlong J, Rivas MA, Gonzalez-Porta M, Kurbatova N, Griebel T, Ferreira PG, et al	Transcriptome and genome sequencing uncovers functional variation in humans	Nature	2013	https://doi.org/10.1038/nature12531	https://www.ebi.ac.uk/
ERR188340	GM12878	Lappalainen T, Sammeth M, Friedlander MR, t Hoen PA, Monlong J, Rivas MA, Gonzalez-Porta M, Kurbatova N, Griebel T, Ferreira PG, et al	Transcriptome and genome sequencing uncovers functional variation in humans	Nature	2013	https://doi.org/10.1038/nature12531	https://www.ebi.ac.uk/
ERR188340	GM12878	Lappalainen T, Sammeth M, Friedlander MR, t Hoen PA, Monlong J, Rivas MA, Gonzalez-Porta M, Kurbatova N, Griebel T, Ferreira PG, et al	Transcriptome and genome sequencing uncovers functional variation in humans	Nature	2013	https://doi.org/10.1038/nature12531	https://www.ebi.ac.uk/
ERR188029	GM12878	Lappalainen T, Sammeth M, Friedlander MR, t Hoen PA, Monlong J, Rivas MA, Gonzalez-Porta M, Kurbatova N, Griebel T, Ferreira PG, et al	Transcriptome and genome sequencing uncovers functional variation in humans	Nature	2013	https://doi.org/10.1038/nature12531	https://www.ebi.ac.uk/
ERR188029	GM12878	Lappalainen T, Sammeth M, Friedlander MR, t Hoen PA, Monlong J, Rivas MA, Gonzalez-Porta M, Kurbatova N, Griebel T, Ferreira PG, et al	Transcriptome and genome sequencing uncovers functional variation in humans	Nature	2013	https://doi.org/10.1038/nature12531	https://www.ebi.ac.uk/
ERR188241	GM12878	Lappalainen T, Sammeth M, Friedlander MR, t Hoen PA, Monlong J, Rivas MA, Gonzalez-Porta M, Kurbatova N, Griebel T, Ferreira PG, et al	Transcriptome and genome sequencing uncovers functional variation in humans	Nature	2013	https://doi.org/10.1038/nature12531	https://www.ebi.ac.uk/
ERR188241	GM12878	Lappalainen T, Sammeth M, Friedlander MR, t Hoen PA, Monlong J, Rivas MA, Gonzalez-Porta M, Kurbatova N, Griebel T, Ferreira PG, et al	Transcriptome and genome sequencing uncovers functional variation in humans	Nature	2013	https://doi.org/10.1038/nature12531	https://www.ebi.ac.uk/
ERR188089	GM12878	Lappalainen T, Sammeth M, Friedlander MR, t Hoen PA, Monlong J, Rivas MA, Gonzalez-Porta M, Kurbatova N, Griebel T, Ferreira PG, et al	Transcriptome and genome sequencing uncovers functional variation in humans	Nature	2013	https://doi.org/10.1038/nature12531	https://www.ebi.ac.uk/
ERR188089	GM12878	Lappalainen T, Sammeth M, Friedlander MR, t Hoen PA, Monlong J, Rivas MA, Gonzalez-Porta M, Kurbatova N, Griebel T, Ferreira PG, et al	Transcriptome and genome sequencing uncovers functional variation in humans	Nature	2013	https://doi.org/10.1038/nature12531	https://www.ebi.ac.uk/
ERR188175	GM12878	Lappalainen T, Sammeth M, Friedlander MR, t Hoen PA, Monlong J, Rivas MA, Gonzalez-Porta M, Kurbatova N, Griebel T, Ferreira PG, et al	Transcriptome and genome sequencing uncovers functional variation in humans	Nature	2013	https://doi.org/10.1038/nature12531	https://www.ebi.ac.uk/
ERR188175	GM12878	Lappalainen T, Sammeth M, Friedlander MR, t Hoen PA, Monlong J, Rivas MA, Gonzalez-Porta M, Kurbatova N, Griebel T, Ferreira PG, et al	Transcriptome and genome sequencing uncovers functional variation in humans	Nature	2013	https://doi.org/10.1038/nature12531	https://www.ebi.ac.uk/
ERR188374	GM12878	Lappalainen T, Sammeth M, Friedlander MR, t Hoen PA, Monlong J, Rivas MA, Gonzalez-Porta M, Kurbatova N, Griebel T, Ferreira PG, et al	Transcriptome and genome sequencing uncovers functional variation in humans	Nature	2013	https://doi.org/10.1038/nature12531	https://www.ebi.ac.uk/
ERR188374	GM12878	Lappalainen T, Sammeth M, Friedlander MR, t Hoen PA, Monlong J, Rivas MA, Gonzalez-Porta M, Kurbatova N, Griebel T, Ferreira PG, et al	Transcriptome and genome sequencing uncovers functional variation in humans	Nature	2013	https://doi.org/10.1038/nature12531	https://www.ebi.ac.uk/
ERR188215	GM12878	Lappalainen T, Sammeth M, Friedlander MR, t Hoen PA, Monlong J, Rivas MA, Gonzalez-Porta M, Kurbatova N, Griebel T, Ferreira PG, et al	Transcriptome and genome sequencing uncovers functional variation in humans	Nature	2013	https://doi.org/10.1038/nature12531	https://www.ebi.ac.uk/
ERR188215	GM12878	Lappalainen T, Sammeth M, Friedlander MR, t Hoen PA, Monlong J, Rivas MA, Gonzalez-Porta M, Kurbatova N, Griebel T, Ferreira PG, et al	Transcriptome and genome sequencing uncovers functional variation in humans	Nature	2013	https://doi.org/10.1038/nature12531	https://www.ebi.ac.uk/
ERR188480	GM12878	Lappalainen T, Sammeth M, Friedlander MR, t Hoen PA, Monlong J, Rivas MA, Gonzalez-Porta M, Kurbatova N, Griebel T, Ferreira PG, et al	Transcriptome and genome sequencing uncovers functional variation in humans	Nature	2013	https://doi.org/10.1038/nature12531	https://www.ebi.ac.uk/
ERR188480	GM12878	Lappalainen T, Sammeth M, Friedlander MR, t Hoen PA, Monlong J, Rivas MA, Gonzalez-Porta M, Kurbatova N, Griebel T, Ferreira PG, et al	Transcriptome and genome sequencing uncovers functional variation in humans	Nature	2013	https://doi.org/10.1038/nature12531	https://www.ebi.ac.uk/
ERR188303	GM12878	Lappalainen T, Sammeth M, Friedlander MR, t Hoen PA, Monlong J, Rivas MA, Gonzalez-Porta M, Kurbatova N, Griebel T, Ferreira PG, et al	Transcriptome and genome sequencing uncovers functional variation in humans	Nature	2013	https://doi.org/10.1038/nature12531	https://www.ebi.ac.uk/
ERR188303	GM12878	Lappalainen T, Sammeth M, Friedlander MR, t Hoen PA, Monlong J, Rivas MA, Gonzalez-Porta M, Kurbatova N, Griebel T, Ferreira PG, et al	Transcriptome and genome sequencing uncovers functional variation in humans	Nature	2013	https://doi.org/10.1038/nature12531	https://www.ebi.ac.uk/
ERR188395	GM12878	Lappalainen T, Sammeth M, Friedlander MR, t Hoen PA, Monlong J, Rivas MA, Gonzalez-Porta M, Kurbatova N, Griebel T, Ferreira PG, et al	Transcriptome and genome sequencing uncovers functional variation in humans	Nature	2013	https://doi.org/10.1038/nature12531	https://www.ebi.ac.uk/
ERR188395	GM12878	Lappalainen T, Sammeth M, Friedlander MR, t Hoen PA, Monlong J, Rivas MA, Gonzalez-Porta M, Kurbatova N, Griebel T, Ferreira PG, et al	Transcriptome and genome sequencing uncovers functional variation in humans	Nature	2013	https://doi.org/10.1038/nature12531	https://www.ebi.ac.uk/
ERR188150	GM12878	Lappalainen T, Sammeth M, Friedlander MR, t Hoen PA, Monlong J, Rivas MA, Gonzalez-Porta M, Kurbatova N, Griebel T, Ferreira PG, et al	Transcriptome and genome sequencing uncovers functional variation in humans	Nature	2013	https://doi.org/10.1038/nature12531	https://www.ebi.ac.uk/
ERR188150	GM12878	Lappalainen T, Sammeth M, Friedlander MR, t Hoen PA, Monlong J, Rivas MA, Gonzalez-Porta M, Kurbatova N, Griebel T, Ferreira PG, et al	Transcriptome and genome sequencing uncovers functional variation in humans	Nature	2013	https://doi.org/10.1038/nature12531	https://www.ebi.ac.uk/
ERR188358	GM12878	Lappalainen T, Sammeth M, Friedlander MR, t Hoen PA, Monlong J, Rivas MA, Gonzalez-Porta M, Kurbatova N, Griebel T, Ferreira PG, et al	Transcriptome and genome sequencing uncovers functional variation in humans	Nature	2013	https://doi.org/10.1038/nature12531	https://www.ebi.ac.uk/
ERR188358	GM12878	Lappalainen T, Sammeth M, Friedlander MR, t Hoen PA, Monlong J, Rivas MA, Gonzalez-Porta M, Kurbatova N, Griebel T, Ferreira PG, et al	Transcriptome and genome sequencing uncovers functional variation in humans	Nature	2013	https://doi.org/10.1038/nature12531	https://www.ebi.ac.uk/
ERR188260	GM12878	Lappalainen T, Sammeth M, Friedlander MR, t Hoen PA, Monlong J, Rivas MA, Gonzalez-Porta M, Kurbatova N, Griebel T, Ferreira PG, et al	Transcriptome and genome sequencing uncovers functional variation in humans	Nature	2013	https://doi.org/10.1038/nature12531	https://www.ebi.ac.uk/
ERR188260	GM12878	Lappalainen T, Sammeth M, Friedlander MR, t Hoen PA, Monlong J, Rivas MA, Gonzalez-Porta M, Kurbatova N, Griebel T, Ferreira PG, et al	Transcriptome and genome sequencing uncovers functional variation in humans	Nature	2013	https://doi.org/10.1038/nature12531	https://www.ebi.ac.uk/
ERR188362	GM12878	Lappalainen T, Sammeth M, Friedlander MR, t Hoen PA, Monlong J, Rivas MA, Gonzalez-Porta M, Kurbatova N, Griebel T, Ferreira PG, et al	Transcriptome and genome sequencing uncovers functional variation in humans	Nature	2013	https://doi.org/10.1038/nature12531	https://www.ebi.ac.uk/
ERR188362	GM12878	Lappalainen T, Sammeth M, Friedlander MR, t Hoen PA, Monlong J, Rivas MA, Gonzalez-Porta M, Kurbatova N, Griebel T, Ferreira PG, et al	Transcriptome and genome sequencing uncovers functional variation in humans	Nature	2013	https://doi.org/10.1038/nature12531	https://www.ebi.ac.uk/
ERR188078	GM12878	Lappalainen T, Sammeth M, Friedlander MR, t Hoen PA, Monlong J, Rivas MA, Gonzalez-Porta M, Kurbatova N, Griebel T, Ferreira PG, et al	Transcriptome and genome sequencing uncovers functional variation in humans	Nature	2013	https://doi.org/10.1038/nature12531	https://www.ebi.ac.uk/
ERR188078	GM12878	Lappalainen T, Sammeth M, Friedlander MR, t Hoen PA, Monlong J, Rivas MA, Gonzalez-Porta M, Kurbatova N, Griebel T, Ferreira PG, et al	Transcriptome and genome sequencing uncovers functional variation in humans	Nature	2013	https://doi.org/10.1038/nature12531	https://www.ebi.ac.uk/
ERR188198	GM12878	Lappalainen T, Sammeth M, Friedlander MR, t Hoen PA, Monlong J, Rivas MA, Gonzalez-Porta M, Kurbatova N, Griebel T, Ferreira PG, et al	Transcriptome and genome sequencing uncovers functional variation in humans	Nature	2013	https://doi.org/10.1038/nature12531	https://www.ebi.ac.uk/
ERR188198	GM12878	Lappalainen T, Sammeth M, Friedlander MR, t Hoen PA, Monlong J, Rivas MA, Gonzalez-Porta M, Kurbatova N, Griebel T, Ferreira PG, et al	Transcriptome and genome sequencing uncovers functional variation in humans	Nature	2013	https://doi.org/10.1038/nature12531	https://www.ebi.ac.uk/
ERR188462	GM12878	Lappalainen T, Sammeth M, Friedlander MR, t Hoen PA, Monlong J, Rivas MA, Gonzalez-Porta M, Kurbatova N, Griebel T, Ferreira PG, et al	Transcriptome and genome sequencing uncovers functional variation in humans	Nature	2013	https://doi.org/10.1038/nature12531	https://www.ebi.ac.uk/
ERR188462	GM12878	Lappalainen T, Sammeth M, Friedlander MR, t Hoen PA, Monlong J, Rivas MA, Gonzalez-Porta M, Kurbatova N, Griebel T, Ferreira PG, et al	Transcriptome and genome sequencing uncovers functional variation in humans	Nature	2013	https://doi.org/10.1038/nature12531	https://www.ebi.ac.uk/
ERR188299	GM12878	Lappalainen T, Sammeth M, Friedlander MR, t Hoen PA, Monlong J, Rivas MA, Gonzalez-Porta M, Kurbatova N, Griebel T, Ferreira PG, et al	Transcriptome and genome sequencing uncovers functional variation in humans	Nature	2013	https://doi.org/10.1038/nature12531	https://www.ebi.ac.uk/
ERR188299	GM12878	Lappalainen T, Sammeth M, Friedlander MR, t Hoen PA, Monlong J, Rivas MA, Gonzalez-Porta M, Kurbatova N, Griebel T, Ferreira PG, et al	Transcriptome and genome sequencing uncovers functional variation in humans	Nature	2013	https://doi.org/10.1038/nature12531	https://www.ebi.ac.uk/
ERR188025	GM12878	Lappalainen T, Sammeth M, Friedlander MR, t Hoen PA, Monlong J, Rivas MA, Gonzalez-Porta M, Kurbatova N, Griebel T, Ferreira PG, et al	Transcriptome and genome sequencing uncovers functional variation in humans	Nature	2013	https://doi.org/10.1038/nature12531	https://www.ebi.ac.uk/
ERR188025	GM12878	Lappalainen T, Sammeth M, Friedlander MR, t Hoen PA, Monlong J, Rivas MA, Gonzalez-Porta M, Kurbatova N, Griebel T, Ferreira PG, et al	Transcriptome and genome sequencing uncovers functional variation in humans	Nature	2013	https://doi.org/10.1038/nature12531	https://www.ebi.ac.uk/
ERR188472	GM12878	Lappalainen T, Sammeth M, Friedlander MR, t Hoen PA, Monlong J, Rivas MA, Gonzalez-Porta M, Kurbatova N, Griebel T, Ferreira PG, et al	Transcriptome and genome sequencing uncovers functional variation in humans	Nature	2013	https://doi.org/10.1038/nature12531	https://www.ebi.ac.uk/
ERR188472	GM12878	Lappalainen T, Sammeth M, Friedlander MR, t Hoen PA, Monlong J, Rivas MA, Gonzalez-Porta M, Kurbatova N, Griebel T, Ferreira PG, et al	Transcriptome and genome sequencing uncovers functional variation in humans	Nature	2013	https://doi.org/10.1038/nature12531	https://www.ebi.ac.uk/
ERR188330	GM12878	Lappalainen T, Sammeth M, Friedlander MR, t Hoen PA, Monlong J, Rivas MA, Gonzalez-Porta M, Kurbatova N, Griebel T, Ferreira PG, et al	Transcriptome and genome sequencing uncovers functional variation in humans	Nature	2013	https://doi.org/10.1038/nature12531	https://www.ebi.ac.uk/
ERR188330	GM12878	Lappalainen T, Sammeth M, Friedlander MR, t Hoen PA, Monlong J, Rivas MA, Gonzalez-Porta M, Kurbatova N, Griebel T, Ferreira PG, et al	Transcriptome and genome sequencing uncovers functional variation in humans	Nature	2013	https://doi.org/10.1038/nature12531	https://www.ebi.ac.uk/
ERR188314	GM12878	Lappalainen T, Sammeth M, Friedlander MR, t Hoen PA, Monlong J, Rivas MA, Gonzalez-Porta M, Kurbatova N, Griebel T, Ferreira PG, et al	Transcriptome and genome sequencing uncovers functional variation in humans	Nature	2013	https://doi.org/10.1038/nature12531	https://www.ebi.ac.uk/
ERR188314	GM12878	Lappalainen T, Sammeth M, Friedlander MR, t Hoen PA, Monlong J, Rivas MA, Gonzalez-Porta M, Kurbatova N, Griebel T, Ferreira PG, et al	Transcriptome and genome sequencing uncovers functional variation in humans	Nature	2013	https://doi.org/10.1038/nature12531	https://www.ebi.ac.uk/
ERR188280	GM12878	Lappalainen T, Sammeth M, Friedlander MR, t Hoen PA, Monlong J, Rivas MA, Gonzalez-Porta M, Kurbatova N, Griebel T, Ferreira PG, et al	Transcriptome and genome sequencing uncovers functional variation in humans	Nature	2013	https://doi.org/10.1038/nature12531	https://www.ebi.ac.uk/
ERR188280	GM12878	Lappalainen T, Sammeth M, Friedlander MR, t Hoen PA, Monlong J, Rivas MA, Gonzalez-Porta M, Kurbatova N, Griebel T, Ferreira PG, et al	Transcriptome and genome sequencing uncovers functional variation in humans	Nature	2013	https://doi.org/10.1038/nature12531	https://www.ebi.ac.uk/
ERR188115	GM12878	Lappalainen T, Sammeth M, Friedlander MR, t Hoen PA, Monlong J, Rivas MA, Gonzalez-Porta M, Kurbatova N, Griebel T, Ferreira PG, et al	Transcriptome and genome sequencing uncovers functional variation in humans	Nature	2013	https://doi.org/10.1038/nature12531	https://www.ebi.ac.uk/
ERR188115	GM12878	Lappalainen T, Sammeth M, Friedlander MR, t Hoen PA, Monlong J, Rivas MA, Gonzalez-Porta M, Kurbatova N, Griebel T, Ferreira PG, et al	Transcriptome and genome sequencing uncovers functional variation in humans	Nature	2013	https://doi.org/10.1038/nature12531	https://www.ebi.ac.uk/
ERR188102	GM12878	Lappalainen T, Sammeth M, Friedlander MR, t Hoen PA, Monlong J, Rivas MA, Gonzalez-Porta M, Kurbatova N, Griebel T, Ferreira PG, et al	Transcriptome and genome sequencing uncovers functional variation in humans	Nature	2013	https://doi.org/10.1038/nature12531	https://www.ebi.ac.uk/
ERR188102	GM12878	Lappalainen T, Sammeth M, Friedlander MR, t Hoen PA, Monlong J, Rivas MA, Gonzalez-Porta M, Kurbatova N, Griebel T, Ferreira PG, et al	Transcriptome and genome sequencing uncovers functional variation in humans	Nature	2013	https://doi.org/10.1038/nature12531	https://www.ebi.ac.uk/
ERR188043	GM12878	Lappalainen T, Sammeth M, Friedlander MR, t Hoen PA, Monlong J, Rivas MA, Gonzalez-Porta M, Kurbatova N, Griebel T, Ferreira PG, et al	Transcriptome and genome sequencing uncovers functional variation in humans	Nature	2013	https://doi.org/10.1038/nature12531	https://www.ebi.ac.uk/
ERR188043	GM12878	Lappalainen T, Sammeth M, Friedlander MR, t Hoen PA, Monlong J, Rivas MA, Gonzalez-Porta M, Kurbatova N, Griebel T, Ferreira PG, et al	Transcriptome and genome sequencing uncovers functional variation in humans	Nature	2013	https://doi.org/10.1038/nature12531	https://www.ebi.ac.uk/
ERR188469	GM12878	Lappalainen T, Sammeth M, Friedlander MR, t Hoen PA, Monlong J, Rivas MA, Gonzalez-Porta M, Kurbatova N, Griebel T, Ferreira PG, et al	Transcriptome and genome sequencing uncovers functional variation in humans	Nature	2013	https://doi.org/10.1038/nature12531	https://www.ebi.ac.uk/
ERR188469	GM12878	Lappalainen T, Sammeth M, Friedlander MR, t Hoen PA, Monlong J, Rivas MA, Gonzalez-Porta M, Kurbatova N, Griebel T, Ferreira PG, et al	Transcriptome and genome sequencing uncovers functional variation in humans	Nature	2013	https://doi.org/10.1038/nature12531	https://www.ebi.ac.uk/
ERR188391	GM12878	Lappalainen T, Sammeth M, Friedlander MR, t Hoen PA, Monlong J, Rivas MA, Gonzalez-Porta M, Kurbatova N, Griebel T, Ferreira PG, et al	Transcriptome and genome sequencing uncovers functional variation in humans	Nature	2013	https://doi.org/10.1038/nature12531	https://www.ebi.ac.uk/
ERR188391	GM12878	Lappalainen T, Sammeth M, Friedlander MR, t Hoen PA, Monlong J, Rivas MA, Gonzalez-Porta M, Kurbatova N, Griebel T, Ferreira PG, et al	Transcriptome and genome sequencing uncovers functional variation in humans	Nature	2013	https://doi.org/10.1038/nature12531	https://www.ebi.ac.uk/
ERR188407	GM12878	Lappalainen T, Sammeth M, Friedlander MR, t Hoen PA, Monlong J, Rivas MA, Gonzalez-Porta M, Kurbatova N, Griebel T, Ferreira PG, et al	Transcriptome and genome sequencing uncovers functional variation in humans	Nature	2013	https://doi.org/10.1038/nature12531	https://www.ebi.ac.uk/
ERR188407	GM12878	Lappalainen T, Sammeth M, Friedlander MR, t Hoen PA, Monlong J, Rivas MA, Gonzalez-Porta M, Kurbatova N, Griebel T, Ferreira PG, et al	Transcriptome and genome sequencing uncovers functional variation in humans	Nature	2013	https://doi.org/10.1038/nature12531	https://www.ebi.ac.uk/
ERR188478	GM12878	Lappalainen T, Sammeth M, Friedlander MR, t Hoen PA, Monlong J, Rivas MA, Gonzalez-Porta M, Kurbatova N, Griebel T, Ferreira PG, et al	Transcriptome and genome sequencing uncovers functional variation in humans	Nature	2013	https://doi.org/10.1038/nature12531	https://www.ebi.ac.uk/
ERR188478	GM12878	Lappalainen T, Sammeth M, Friedlander MR, t Hoen PA, Monlong J, Rivas MA, Gonzalez-Porta M, Kurbatova N, Griebel T, Ferreira PG, et al	Transcriptome and genome sequencing uncovers functional variation in humans	Nature	2013	https://doi.org/10.1038/nature12531	https://www.ebi.ac.uk/
ERR188470	GM12878	Lappalainen T, Sammeth M, Friedlander MR, t Hoen PA, Monlong J, Rivas MA, Gonzalez-Porta M, Kurbatova N, Griebel T, Ferreira PG, et al	Transcriptome and genome sequencing uncovers functional variation in humans	Nature	2013	https://doi.org/10.1038/nature12531	https://www.ebi.ac.uk/
ERR188470	GM12878	Lappalainen T, Sammeth M, Friedlander MR, t Hoen PA, Monlong J, Rivas MA, Gonzalez-Porta M, Kurbatova N, Griebel T, Ferreira PG, et al	Transcriptome and genome sequencing uncovers functional variation in humans	Nature	2013	https://doi.org/10.1038/nature12531	https://www.ebi.ac.uk/
ERR188325	GM12878	Lappalainen T, Sammeth M, Friedlander MR, t Hoen PA, Monlong J, Rivas MA, Gonzalez-Porta M, Kurbatova N, Griebel T, Ferreira PG, et al	Transcriptome and genome sequencing uncovers functional variation in humans	Nature	2013	https://doi.org/10.1038/nature12531	https://www.ebi.ac.uk/
ERR188325	GM12878	Lappalainen T, Sammeth M, Friedlander MR, t Hoen PA, Monlong J, Rivas MA, Gonzalez-Porta M, Kurbatova N, Griebel T, Ferreira PG, et al	Transcriptome and genome sequencing uncovers functional variation in humans	Nature	2013	https://doi.org/10.1038/nature12531	https://www.ebi.ac.uk/
ERR188327	GM12878	Lappalainen T, Sammeth M, Friedlander MR, t Hoen PA, Monlong J, Rivas MA, Gonzalez-Porta M, Kurbatova N, Griebel T, Ferreira PG, et al	Transcriptome and genome sequencing uncovers functional variation in humans	Nature	2013	https://doi.org/10.1038/nature12531	https://www.ebi.ac.uk/
ERR188327	GM12878	Lappalainen T, Sammeth M, Friedlander MR, t Hoen PA, Monlong J, Rivas MA, Gonzalez-Porta M, Kurbatova N, Griebel T, Ferreira PG, et al	Transcriptome and genome sequencing uncovers functional variation in humans	Nature	2013	https://doi.org/10.1038/nature12531	https://www.ebi.ac.uk/
ERR188213	GM12878	Lappalainen T, Sammeth M, Friedlander MR, t Hoen PA, Monlong J, Rivas MA, Gonzalez-Porta M, Kurbatova N, Griebel T, Ferreira PG, et al	Transcriptome and genome sequencing uncovers functional variation in humans	Nature	2013	https://doi.org/10.1038/nature12531	https://www.ebi.ac.uk/
ERR188213	GM12878	Lappalainen T, Sammeth M, Friedlander MR, t Hoen PA, Monlong J, Rivas MA, Gonzalez-Porta M, Kurbatova N, Griebel T, Ferreira PG, et al	Transcriptome and genome sequencing uncovers functional variation in humans	Nature	2013	https://doi.org/10.1038/nature12531	https://www.ebi.ac.uk/
ERR188202	GM12878	Lappalainen T, Sammeth M, Friedlander MR, t Hoen PA, Monlong J, Rivas MA, Gonzalez-Porta M, Kurbatova N, Griebel T, Ferreira PG, et al	Transcriptome and genome sequencing uncovers functional variation in humans	Nature	2013	https://doi.org/10.1038/nature12531	https://www.ebi.ac.uk/
ERR188202	GM12878	Lappalainen T, Sammeth M, Friedlander MR, t Hoen PA, Monlong J, Rivas MA, Gonzalez-Porta M, Kurbatova N, Griebel T, Ferreira PG, et al	Transcriptome and genome sequencing uncovers functional variation in humans	Nature	2013	https://doi.org/10.1038/nature12531	https://www.ebi.ac.uk/
ERR188047	GM12878	Lappalainen T, Sammeth M, Friedlander MR, t Hoen PA, Monlong J, Rivas MA, Gonzalez-Porta M, Kurbatova N, Griebel T, Ferreira PG, et al	Transcriptome and genome sequencing uncovers functional variation in humans	Nature	2013	https://doi.org/10.1038/nature12531	https://www.ebi.ac.uk/
ERR188047	GM12878	Lappalainen T, Sammeth M, Friedlander MR, t Hoen PA, Monlong J, Rivas MA, Gonzalez-Porta M, Kurbatova N, Griebel T, Ferreira PG, et al	Transcriptome and genome sequencing uncovers functional variation in humans	Nature	2013	https://doi.org/10.1038/nature12531	https://www.ebi.ac.uk/
ERR188376	GM12878	Lappalainen T, Sammeth M, Friedlander MR, t Hoen PA, Monlong J, Rivas MA, Gonzalez-Porta M, Kurbatova N, Griebel T, Ferreira PG, et al	Transcriptome and genome sequencing uncovers functional variation in humans	Nature	2013	https://doi.org/10.1038/nature12531	https://www.ebi.ac.uk/
ERR188376	GM12878	Lappalainen T, Sammeth M, Friedlander MR, t Hoen PA, Monlong J, Rivas MA, Gonzalez-Porta M, Kurbatova N, Griebel T, Ferreira PG, et al	Transcriptome and genome sequencing uncovers functional variation in humans	Nature	2013	https://doi.org/10.1038/nature12531	https://www.ebi.ac.uk/
ERR188481	GM12878	Lappalainen T, Sammeth M, Friedlander MR, t Hoen PA, Monlong J, Rivas MA, Gonzalez-Porta M, Kurbatova N, Griebel T, Ferreira PG, et al	Transcriptome and genome sequencing uncovers functional variation in humans	Nature	2013	https://doi.org/10.1038/nature12531	https://www.ebi.ac.uk/
ERR188481	GM12878	Lappalainen T, Sammeth M, Friedlander MR, t Hoen PA, Monlong J, Rivas MA, Gonzalez-Porta M, Kurbatova N, Griebel T, Ferreira PG, et al	Transcriptome and genome sequencing uncovers functional variation in humans	Nature	2013	https://doi.org/10.1038/nature12531	https://www.ebi.ac.uk/
ERR188474	GM12878	Lappalainen T, Sammeth M, Friedlander MR, t Hoen PA, Monlong J, Rivas MA, Gonzalez-Porta M, Kurbatova N, Griebel T, Ferreira PG, et al	Transcriptome and genome sequencing uncovers functional variation in humans	Nature	2013	https://doi.org/10.1038/nature12531	https://www.ebi.ac.uk/
ERR188474	GM12878	Lappalainen T, Sammeth M, Friedlander MR, t Hoen PA, Monlong J, Rivas MA, Gonzalez-Porta M, Kurbatova N, Griebel T, Ferreira PG, et al	Transcriptome and genome sequencing uncovers functional variation in humans	Nature	2013	https://doi.org/10.1038/nature12531	https://www.ebi.ac.uk/
ERR188027	GM12878	Lappalainen T, Sammeth M, Friedlander MR, t Hoen PA, Monlong J, Rivas MA, Gonzalez-Porta M, Kurbatova N, Griebel T, Ferreira PG, et al	Transcriptome and genome sequencing uncovers functional variation in humans	Nature	2013	https://doi.org/10.1038/nature12531	https://www.ebi.ac.uk/
ERR188027	GM12878	Lappalainen T, Sammeth M, Friedlander MR, t Hoen PA, Monlong J, Rivas MA, Gonzalez-Porta M, Kurbatova N, Griebel T, Ferreira PG, et al	Transcriptome and genome sequencing uncovers functional variation in humans	Nature	2013	https://doi.org/10.1038/nature12531	https://www.ebi.ac.uk/
ERR188135	GM12878	Lappalainen T, Sammeth M, Friedlander MR, t Hoen PA, Monlong J, Rivas MA, Gonzalez-Porta M, Kurbatova N, Griebel T, Ferreira PG, et al	Transcriptome and genome sequencing uncovers functional variation in humans	Nature	2013	https://doi.org/10.1038/nature12531	https://www.ebi.ac.uk/
ERR188135	GM12878	Lappalainen T, Sammeth M, Friedlander MR, t Hoen PA, Monlong J, Rivas MA, Gonzalez-Porta M, Kurbatova N, Griebel T, Ferreira PG, et al	Transcriptome and genome sequencing uncovers functional variation in humans	Nature	2013	https://doi.org/10.1038/nature12531	https://www.ebi.ac.uk/
ERR188324	GM12878	Lappalainen T, Sammeth M, Friedlander MR, t Hoen PA, Monlong J, Rivas MA, Gonzalez-Porta M, Kurbatova N, Griebel T, Ferreira PG, et al	Transcriptome and genome sequencing uncovers functional variation in humans	Nature	2013	https://doi.org/10.1038/nature12531	https://www.ebi.ac.uk/
ERR188324	GM12878	Lappalainen T, Sammeth M, Friedlander MR, t Hoen PA, Monlong J, Rivas MA, Gonzalez-Porta M, Kurbatova N, Griebel T, Ferreira PG, et al	Transcriptome and genome sequencing uncovers functional variation in humans	Nature	2013	https://doi.org/10.1038/nature12531	https://www.ebi.ac.uk/
ERR188176	GM12878	Lappalainen T, Sammeth M, Friedlander MR, t Hoen PA, Monlong J, Rivas MA, Gonzalez-Porta M, Kurbatova N, Griebel T, Ferreira PG, et al	Transcriptome and genome sequencing uncovers functional variation in humans	Nature	2013	https://doi.org/10.1038/nature12531	https://www.ebi.ac.uk/
ERR188176	GM12878	Lappalainen T, Sammeth M, Friedlander MR, t Hoen PA, Monlong J, Rivas MA, Gonzalez-Porta M, Kurbatova N, Griebel T, Ferreira PG, et al	Transcriptome and genome sequencing uncovers functional variation in humans	Nature	2013	https://doi.org/10.1038/nature12531	https://www.ebi.ac.uk/
ERR188101	GM12878	Lappalainen T, Sammeth M, Friedlander MR, t Hoen PA, Monlong J, Rivas MA, Gonzalez-Porta M, Kurbatova N, Griebel T, Ferreira PG, et al	Transcriptome and genome sequencing uncovers functional variation in humans	Nature	2013	https://doi.org/10.1038/nature12531	https://www.ebi.ac.uk/
ERR188101	GM12878	Lappalainen T, Sammeth M, Friedlander MR, t Hoen PA, Monlong J, Rivas MA, Gonzalez-Porta M, Kurbatova N, Griebel T, Ferreira PG, et al	Transcriptome and genome sequencing uncovers functional variation in humans	Nature	2013	https://doi.org/10.1038/nature12531	https://www.ebi.ac.uk/
ERR188389	GM12878	Lappalainen T, Sammeth M, Friedlander MR, t Hoen PA, Monlong J, Rivas MA, Gonzalez-Porta M, Kurbatova N, Griebel T, Ferreira PG, et al	Transcriptome and genome sequencing uncovers functional variation in humans	Nature	2013	https://doi.org/10.1038/nature12531	https://www.ebi.ac.uk/
ERR188389	GM12878	Lappalainen T, Sammeth M, Friedlander MR, t Hoen PA, Monlong J, Rivas MA, Gonzalez-Porta M, Kurbatova N, Griebel T, Ferreira PG, et al	Transcriptome and genome sequencing uncovers functional variation in humans	Nature	2013	https://doi.org/10.1038/nature12531	https://www.ebi.ac.uk/
ERR188433	GM12878	Lappalainen T, Sammeth M, Friedlander MR, t Hoen PA, Monlong J, Rivas MA, Gonzalez-Porta M, Kurbatova N, Griebel T, Ferreira PG, et al	Transcriptome and genome sequencing uncovers functional variation in humans	Nature	2013	https://doi.org/10.1038/nature12531	https://www.ebi.ac.uk/
ERR188433	GM12878	Lappalainen T, Sammeth M, Friedlander MR, t Hoen PA, Monlong J, Rivas MA, Gonzalez-Porta M, Kurbatova N, Griebel T, Ferreira PG, et al	Transcriptome and genome sequencing uncovers functional variation in humans	Nature	2013	https://doi.org/10.1038/nature12531	https://www.ebi.ac.uk/
ERR188435	GM12878	Lappalainen T, Sammeth M, Friedlander MR, t Hoen PA, Monlong J, Rivas MA, Gonzalez-Porta M, Kurbatova N, Griebel T, Ferreira PG, et al	Transcriptome and genome sequencing uncovers functional variation in humans	Nature	2013	https://doi.org/10.1038/nature12531	https://www.ebi.ac.uk/
ERR188435	GM12878	Lappalainen T, Sammeth M, Friedlander MR, t Hoen PA, Monlong J, Rivas MA, Gonzalez-Porta M, Kurbatova N, Griebel T, Ferreira PG, et al	Transcriptome and genome sequencing uncovers functional variation in humans	Nature	2013	https://doi.org/10.1038/nature12531	https://www.ebi.ac.uk/
ERR188067	GM12878	Lappalainen T, Sammeth M, Friedlander MR, t Hoen PA, Monlong J, Rivas MA, Gonzalez-Porta M, Kurbatova N, Griebel T, Ferreira PG, et al	Transcriptome and genome sequencing uncovers functional variation in humans	Nature	2013	https://doi.org/10.1038/nature12531	https://www.ebi.ac.uk/
ERR188067	GM12878	Lappalainen T, Sammeth M, Friedlander MR, t Hoen PA, Monlong J, Rivas MA, Gonzalez-Porta M, Kurbatova N, Griebel T, Ferreira PG, et al	Transcriptome and genome sequencing uncovers functional variation in humans	Nature	2013	https://doi.org/10.1038/nature12531	https://www.ebi.ac.uk/
ERR188217	GM12878	Lappalainen T, Sammeth M, Friedlander MR, t Hoen PA, Monlong J, Rivas MA, Gonzalez-Porta M, Kurbatova N, Griebel T, Ferreira PG, et al	Transcriptome and genome sequencing uncovers functional variation in humans	Nature	2013	https://doi.org/10.1038/nature12531	https://www.ebi.ac.uk/
ERR188217	GM12878	Lappalainen T, Sammeth M, Friedlander MR, t Hoen PA, Monlong J, Rivas MA, Gonzalez-Porta M, Kurbatova N, Griebel T, Ferreira PG, et al	Transcriptome and genome sequencing uncovers functional variation in humans	Nature	2013	https://doi.org/10.1038/nature12531	https://www.ebi.ac.uk/
ERR188246	GM12878	Lappalainen T, Sammeth M, Friedlander MR, t Hoen PA, Monlong J, Rivas MA, Gonzalez-Porta M, Kurbatova N, Griebel T, Ferreira PG, et al	Transcriptome and genome sequencing uncovers functional variation in humans	Nature	2013	https://doi.org/10.1038/nature12531	https://www.ebi.ac.uk/
ERR188246	GM12878	Lappalainen T, Sammeth M, Friedlander MR, t Hoen PA, Monlong J, Rivas MA, Gonzalez-Porta M, Kurbatova N, Griebel T, Ferreira PG, et al	Transcriptome and genome sequencing uncovers functional variation in humans	Nature	2013	https://doi.org/10.1038/nature12531	https://www.ebi.ac.uk/
ERR188426	GM12878	Lappalainen T, Sammeth M, Friedlander MR, t Hoen PA, Monlong J, Rivas MA, Gonzalez-Porta M, Kurbatova N, Griebel T, Ferreira PG, et al	Transcriptome and genome sequencing uncovers functional variation in humans	Nature	2013	https://doi.org/10.1038/nature12531	https://www.ebi.ac.uk/
ERR188426	GM12878	Lappalainen T, Sammeth M, Friedlander MR, t Hoen PA, Monlong J, Rivas MA, Gonzalez-Porta M, Kurbatova N, Griebel T, Ferreira PG, et al	Transcriptome and genome sequencing uncovers functional variation in humans	Nature	2013	https://doi.org/10.1038/nature12531	https://www.ebi.ac.uk/
ERR188272	GM12878	Lappalainen T, Sammeth M, Friedlander MR, t Hoen PA, Monlong J, Rivas MA, Gonzalez-Porta M, Kurbatova N, Griebel T, Ferreira PG, et al	Transcriptome and genome sequencing uncovers functional variation in humans	Nature	2013	https://doi.org/10.1038/nature12531	https://www.ebi.ac.uk/
ERR188272	GM12878	Lappalainen T, Sammeth M, Friedlander MR, t Hoen PA, Monlong J, Rivas MA, Gonzalez-Porta M, Kurbatova N, Griebel T, Ferreira PG, et al	Transcriptome and genome sequencing uncovers functional variation in humans	Nature	2013	https://doi.org/10.1038/nature12531	https://www.ebi.ac.uk/
ERR188086	GM12878	Lappalainen T, Sammeth M, Friedlander MR, t Hoen PA, Monlong J, Rivas MA, Gonzalez-Porta M, Kurbatova N, Griebel T, Ferreira PG, et al	Transcriptome and genome sequencing uncovers functional variation in humans	Nature	2013	https://doi.org/10.1038/nature12531	https://www.ebi.ac.uk/
ERR188086	GM12878	Lappalainen T, Sammeth M, Friedlander MR, t Hoen PA, Monlong J, Rivas MA, Gonzalez-Porta M, Kurbatova N, Griebel T, Ferreira PG, et al	Transcriptome and genome sequencing uncovers functional variation in humans	Nature	2013	https://doi.org/10.1038/nature12531	https://www.ebi.ac.uk/
ERR188077	GM12878	Lappalainen T, Sammeth M, Friedlander MR, t Hoen PA, Monlong J, Rivas MA, Gonzalez-Porta M, Kurbatova N, Griebel T, Ferreira PG, et al	Transcriptome and genome sequencing uncovers functional variation in humans	Nature	2013	https://doi.org/10.1038/nature12531	https://www.ebi.ac.uk/
ERR188077	GM12878	Lappalainen T, Sammeth M, Friedlander MR, t Hoen PA, Monlong J, Rivas MA, Gonzalez-Porta M, Kurbatova N, Griebel T, Ferreira PG, et al	Transcriptome and genome sequencing uncovers functional variation in humans	Nature	2013	https://doi.org/10.1038/nature12531	https://www.ebi.ac.uk/
ERR188122	GM12878	Lappalainen T, Sammeth M, Friedlander MR, t Hoen PA, Monlong J, Rivas MA, Gonzalez-Porta M, Kurbatova N, Griebel T, Ferreira PG, et al	Transcriptome and genome sequencing uncovers functional variation in humans	Nature	2013	https://doi.org/10.1038/nature12531	https://www.ebi.ac.uk/
ERR188122	GM12878	Lappalainen T, Sammeth M, Friedlander MR, t Hoen PA, Monlong J, Rivas MA, Gonzalez-Porta M, Kurbatova N, Griebel T, Ferreira PG, et al	Transcriptome and genome sequencing uncovers functional variation in humans	Nature	2013	https://doi.org/10.1038/nature12531	https://www.ebi.ac.uk/
ERR188161	GM12878	Lappalainen T, Sammeth M, Friedlander MR, t Hoen PA, Monlong J, Rivas MA, Gonzalez-Porta M, Kurbatova N, Griebel T, Ferreira PG, et al	Transcriptome and genome sequencing uncovers functional variation in humans	Nature	2013	https://doi.org/10.1038/nature12531	https://www.ebi.ac.uk/
ERR188161	GM12878	Lappalainen T, Sammeth M, Friedlander MR, t Hoen PA, Monlong J, Rivas MA, Gonzalez-Porta M, Kurbatova N, Griebel T, Ferreira PG, et al	Transcriptome and genome sequencing uncovers functional variation in humans	Nature	2013	https://doi.org/10.1038/nature12531	https://www.ebi.ac.uk/
ERR188371	GM12878	Lappalainen T, Sammeth M, Friedlander MR, t Hoen PA, Monlong J, Rivas MA, Gonzalez-Porta M, Kurbatova N, Griebel T, Ferreira PG, et al	Transcriptome and genome sequencing uncovers functional variation in humans	Nature	2013	https://doi.org/10.1038/nature12531	https://www.ebi.ac.uk/
ERR188371	GM12878	Lappalainen T, Sammeth M, Friedlander MR, t Hoen PA, Monlong J, Rivas MA, Gonzalez-Porta M, Kurbatova N, Griebel T, Ferreira PG, et al	Transcriptome and genome sequencing uncovers functional variation in humans	Nature	2013	https://doi.org/10.1038/nature12531	https://www.ebi.ac.uk/
ERR188235	GM12878	Lappalainen T, Sammeth M, Friedlander MR, t Hoen PA, Monlong J, Rivas MA, Gonzalez-Porta M, Kurbatova N, Griebel T, Ferreira PG, et al	Transcriptome and genome sequencing uncovers functional variation in humans	Nature	2013	https://doi.org/10.1038/nature12531	https://www.ebi.ac.uk/
ERR188235	GM12878	Lappalainen T, Sammeth M, Friedlander MR, t Hoen PA, Monlong J, Rivas MA, Gonzalez-Porta M, Kurbatova N, Griebel T, Ferreira PG, et al	Transcriptome and genome sequencing uncovers functional variation in humans	Nature	2013	https://doi.org/10.1038/nature12531	https://www.ebi.ac.uk/
ERR188049	GM12878	Lappalainen T, Sammeth M, Friedlander MR, t Hoen PA, Monlong J, Rivas MA, Gonzalez-Porta M, Kurbatova N, Griebel T, Ferreira PG, et al	Transcriptome and genome sequencing uncovers functional variation in humans	Nature	2013	https://doi.org/10.1038/nature12531	https://www.ebi.ac.uk/
ERR188049	GM12878	Lappalainen T, Sammeth M, Friedlander MR, t Hoen PA, Monlong J, Rivas MA, Gonzalez-Porta M, Kurbatova N, Griebel T, Ferreira PG, et al	Transcriptome and genome sequencing uncovers functional variation in humans	Nature	2013	https://doi.org/10.1038/nature12531	https://www.ebi.ac.uk/
ERR188062	GM12878	Lappalainen T, Sammeth M, Friedlander MR, t Hoen PA, Monlong J, Rivas MA, Gonzalez-Porta M, Kurbatova N, Griebel T, Ferreira PG, et al	Transcriptome and genome sequencing uncovers functional variation in humans	Nature	2013	https://doi.org/10.1038/nature12531	https://www.ebi.ac.uk/
ERR188062	GM12878	Lappalainen T, Sammeth M, Friedlander MR, t Hoen PA, Monlong J, Rivas MA, Gonzalez-Porta M, Kurbatova N, Griebel T, Ferreira PG, et al	Transcriptome and genome sequencing uncovers functional variation in humans	Nature	2013	https://doi.org/10.1038/nature12531	https://www.ebi.ac.uk/
ERR188233	GM12878	Lappalainen T, Sammeth M, Friedlander MR, t Hoen PA, Monlong J, Rivas MA, Gonzalez-Porta M, Kurbatova N, Griebel T, Ferreira PG, et al	Transcriptome and genome sequencing uncovers functional variation in humans	Nature	2013	https://doi.org/10.1038/nature12531	https://www.ebi.ac.uk/
ERR188233	GM12878	Lappalainen T, Sammeth M, Friedlander MR, t Hoen PA, Monlong J, Rivas MA, Gonzalez-Porta M, Kurbatova N, Griebel T, Ferreira PG, et al	Transcriptome and genome sequencing uncovers functional variation in humans	Nature	2013	https://doi.org/10.1038/nature12531	https://www.ebi.ac.uk/
ERR188301	GM12878	Lappalainen T, Sammeth M, Friedlander MR, t Hoen PA, Monlong J, Rivas MA, Gonzalez-Porta M, Kurbatova N, Griebel T, Ferreira PG, et al	Transcriptome and genome sequencing uncovers functional variation in humans	Nature	2013	https://doi.org/10.1038/nature12531	https://www.ebi.ac.uk/
ERR188301	GM12878	Lappalainen T, Sammeth M, Friedlander MR, t Hoen PA, Monlong J, Rivas MA, Gonzalez-Porta M, Kurbatova N, Griebel T, Ferreira PG, et al	Transcriptome and genome sequencing uncovers functional variation in humans	Nature	2013	https://doi.org/10.1038/nature12531	https://www.ebi.ac.uk/
ERR188348	GM12878	Lappalainen T, Sammeth M, Friedlander MR, t Hoen PA, Monlong J, Rivas MA, Gonzalez-Porta M, Kurbatova N, Griebel T, Ferreira PG, et al	Transcriptome and genome sequencing uncovers functional variation in humans	Nature	2013	https://doi.org/10.1038/nature12531	https://www.ebi.ac.uk/
ERR188348	GM12878	Lappalainen T, Sammeth M, Friedlander MR, t Hoen PA, Monlong J, Rivas MA, Gonzalez-Porta M, Kurbatova N, Griebel T, Ferreira PG, et al	Transcriptome and genome sequencing uncovers functional variation in humans	Nature	2013	https://doi.org/10.1038/nature12531	https://www.ebi.ac.uk/
ERR188336	GM12878	Lappalainen T, Sammeth M, Friedlander MR, t Hoen PA, Monlong J, Rivas MA, Gonzalez-Porta M, Kurbatova N, Griebel T, Ferreira PG, et al	Transcriptome and genome sequencing uncovers functional variation in humans	Nature	2013	https://doi.org/10.1038/nature12531	https://www.ebi.ac.uk/
ERR188336	GM12878	Lappalainen T, Sammeth M, Friedlander MR, t Hoen PA, Monlong J, Rivas MA, Gonzalez-Porta M, Kurbatova N, Griebel T, Ferreira PG, et al	Transcriptome and genome sequencing uncovers functional variation in humans	Nature	2013	https://doi.org/10.1038/nature12531	https://www.ebi.ac.uk/
ERR188058	GM12878	Lappalainen T, Sammeth M, Friedlander MR, t Hoen PA, Monlong J, Rivas MA, Gonzalez-Porta M, Kurbatova N, Griebel T, Ferreira PG, et al	Transcriptome and genome sequencing uncovers functional variation in humans	Nature	2013	https://doi.org/10.1038/nature12531	https://www.ebi.ac.uk/
ERR188058	GM12878	Lappalainen T, Sammeth M, Friedlander MR, t Hoen PA, Monlong J, Rivas MA, Gonzalez-Porta M, Kurbatova N, Griebel T, Ferreira PG, et al	Transcriptome and genome sequencing uncovers functional variation in humans	Nature	2013	https://doi.org/10.1038/nature12531	https://www.ebi.ac.uk/
ERR188076	GM12878	Lappalainen T, Sammeth M, Friedlander MR, t Hoen PA, Monlong J, Rivas MA, Gonzalez-Porta M, Kurbatova N, Griebel T, Ferreira PG, et al	Transcriptome and genome sequencing uncovers functional variation in humans	Nature	2013	https://doi.org/10.1038/nature12531	https://www.ebi.ac.uk/
ERR188076	GM12878	Lappalainen T, Sammeth M, Friedlander MR, t Hoen PA, Monlong J, Rivas MA, Gonzalez-Porta M, Kurbatova N, Griebel T, Ferreira PG, et al	Transcriptome and genome sequencing uncovers functional variation in humans	Nature	2013	https://doi.org/10.1038/nature12531	https://www.ebi.ac.uk/
ERR188414	GM12878	Lappalainen T, Sammeth M, Friedlander MR, t Hoen PA, Monlong J, Rivas MA, Gonzalez-Porta M, Kurbatova N, Griebel T, Ferreira PG, et al	Transcriptome and genome sequencing uncovers functional variation in humans	Nature	2013	https://doi.org/10.1038/nature12531	https://www.ebi.ac.uk/
ERR188414	GM12878	Lappalainen T, Sammeth M, Friedlander MR, t Hoen PA, Monlong J, Rivas MA, Gonzalez-Porta M, Kurbatova N, Griebel T, Ferreira PG, et al	Transcriptome and genome sequencing uncovers functional variation in humans	Nature	2013	https://doi.org/10.1038/nature12531	https://www.ebi.ac.uk/
ERR188229	GM12878	Lappalainen T, Sammeth M, Friedlander MR, t Hoen PA, Monlong J, Rivas MA, Gonzalez-Porta M, Kurbatova N, Griebel T, Ferreira PG, et al	Transcriptome and genome sequencing uncovers functional variation in humans	Nature	2013	https://doi.org/10.1038/nature12531	https://www.ebi.ac.uk/
ERR188229	GM12878	Lappalainen T, Sammeth M, Friedlander MR, t Hoen PA, Monlong J, Rivas MA, Gonzalez-Porta M, Kurbatova N, Griebel T, Ferreira PG, et al	Transcriptome and genome sequencing uncovers functional variation in humans	Nature	2013	https://doi.org/10.1038/nature12531	https://www.ebi.ac.uk/
ERR188377	GM12878	Lappalainen T, Sammeth M, Friedlander MR, t Hoen PA, Monlong J, Rivas MA, Gonzalez-Porta M, Kurbatova N, Griebel T, Ferreira PG, et al	Transcriptome and genome sequencing uncovers functional variation in humans	Nature	2013	https://doi.org/10.1038/nature12531	https://www.ebi.ac.uk/
ERR188377	GM12878	Lappalainen T, Sammeth M, Friedlander MR, t Hoen PA, Monlong J, Rivas MA, Gonzalez-Porta M, Kurbatova N, Griebel T, Ferreira PG, et al	Transcriptome and genome sequencing uncovers functional variation in humans	Nature	2013	https://doi.org/10.1038/nature12531	https://www.ebi.ac.uk/
ERR188415	GM12878	Lappalainen T, Sammeth M, Friedlander MR, t Hoen PA, Monlong J, Rivas MA, Gonzalez-Porta M, Kurbatova N, Griebel T, Ferreira PG, et al	Transcriptome and genome sequencing uncovers functional variation in humans	Nature	2013	https://doi.org/10.1038/nature12531	https://www.ebi.ac.uk/
ERR188415	GM12878	Lappalainen T, Sammeth M, Friedlander MR, t Hoen PA, Monlong J, Rivas MA, Gonzalez-Porta M, Kurbatova N, Griebel T, Ferreira PG, et al	Transcriptome and genome sequencing uncovers functional variation in humans	Nature	2013	https://doi.org/10.1038/nature12531	https://www.ebi.ac.uk/
ERR188039	GM12878	Lappalainen T, Sammeth M, Friedlander MR, t Hoen PA, Monlong J, Rivas MA, Gonzalez-Porta M, Kurbatova N, Griebel T, Ferreira PG, et al	Transcriptome and genome sequencing uncovers functional variation in humans	Nature	2013	https://doi.org/10.1038/nature12531	https://www.ebi.ac.uk/
ERR188039	GM12878	Lappalainen T, Sammeth M, Friedlander MR, t Hoen PA, Monlong J, Rivas MA, Gonzalez-Porta M, Kurbatova N, Griebel T, Ferreira PG, et al	Transcriptome and genome sequencing uncovers functional variation in humans	Nature	2013	https://doi.org/10.1038/nature12531	https://www.ebi.ac.uk/
ERR188172	GM12878	Lappalainen T, Sammeth M, Friedlander MR, t Hoen PA, Monlong J, Rivas MA, Gonzalez-Porta M, Kurbatova N, Griebel T, Ferreira PG, et al	Transcriptome and genome sequencing uncovers functional variation in humans	Nature	2013	https://doi.org/10.1038/nature12531	https://www.ebi.ac.uk/
ERR188172	GM12878	Lappalainen T, Sammeth M, Friedlander MR, t Hoen PA, Monlong J, Rivas MA, Gonzalez-Porta M, Kurbatova N, Griebel T, Ferreira PG, et al	Transcriptome and genome sequencing uncovers functional variation in humans	Nature	2013	https://doi.org/10.1038/nature12531	https://www.ebi.ac.uk/
ERR188331	GM12878	Lappalainen T, Sammeth M, Friedlander MR, t Hoen PA, Monlong J, Rivas MA, Gonzalez-Porta M, Kurbatova N, Griebel T, Ferreira PG, et al	Transcriptome and genome sequencing uncovers functional variation in humans	Nature	2013	https://doi.org/10.1038/nature12531	https://www.ebi.ac.uk/
ERR188331	GM12878	Lappalainen T, Sammeth M, Friedlander MR, t Hoen PA, Monlong J, Rivas MA, Gonzalez-Porta M, Kurbatova N, Griebel T, Ferreira PG, et al	Transcriptome and genome sequencing uncovers functional variation in humans	Nature	2013	https://doi.org/10.1038/nature12531	https://www.ebi.ac.uk/
ERR188410	GM12878	Lappalainen T, Sammeth M, Friedlander MR, t Hoen PA, Monlong J, Rivas MA, Gonzalez-Porta M, Kurbatova N, Griebel T, Ferreira PG, et al	Transcriptome and genome sequencing uncovers functional variation in humans	Nature	2013	https://doi.org/10.1038/nature12531	https://www.ebi.ac.uk/
ERR188410	GM12878	Lappalainen T, Sammeth M, Friedlander MR, t Hoen PA, Monlong J, Rivas MA, Gonzalez-Porta M, Kurbatova N, Griebel T, Ferreira PG, et al	Transcriptome and genome sequencing uncovers functional variation in humans	Nature	2013	https://doi.org/10.1038/nature12531	https://www.ebi.ac.uk/
ERR188177	GM12878	Lappalainen T, Sammeth M, Friedlander MR, t Hoen PA, Monlong J, Rivas MA, Gonzalez-Porta M, Kurbatova N, Griebel T, Ferreira PG, et al	Transcriptome and genome sequencing uncovers functional variation in humans	Nature	2013	https://doi.org/10.1038/nature12531	https://www.ebi.ac.uk/
ERR188177	GM12878	Lappalainen T, Sammeth M, Friedlander MR, t Hoen PA, Monlong J, Rivas MA, Gonzalez-Porta M, Kurbatova N, Griebel T, Ferreira PG, et al	Transcriptome and genome sequencing uncovers functional variation in humans	Nature	2013	https://doi.org/10.1038/nature12531	https://www.ebi.ac.uk/
ERR188319	GM12878	Lappalainen T, Sammeth M, Friedlander MR, t Hoen PA, Monlong J, Rivas MA, Gonzalez-Porta M, Kurbatova N, Griebel T, Ferreira PG, et al	Transcriptome and genome sequencing uncovers functional variation in humans	Nature	2013	https://doi.org/10.1038/nature12531	https://www.ebi.ac.uk/
ERR188319	GM12878	Lappalainen T, Sammeth M, Friedlander MR, t Hoen PA, Monlong J, Rivas MA, Gonzalez-Porta M, Kurbatova N, Griebel T, Ferreira PG, et al	Transcriptome and genome sequencing uncovers functional variation in humans	Nature	2013	https://doi.org/10.1038/nature12531	https://www.ebi.ac.uk/
ERR188438	GM12878	Lappalainen T, Sammeth M, Friedlander MR, t Hoen PA, Monlong J, Rivas MA, Gonzalez-Porta M, Kurbatova N, Griebel T, Ferreira PG, et al	Transcriptome and genome sequencing uncovers functional variation in humans	Nature	2013	https://doi.org/10.1038/nature12531	https://www.ebi.ac.uk/
ERR188438	GM12878	Lappalainen T, Sammeth M, Friedlander MR, t Hoen PA, Monlong J, Rivas MA, Gonzalez-Porta M, Kurbatova N, Griebel T, Ferreira PG, et al	Transcriptome and genome sequencing uncovers functional variation in humans	Nature	2013	https://doi.org/10.1038/nature12531	https://www.ebi.ac.uk/
ERR188431	GM12878	Lappalainen T, Sammeth M, Friedlander MR, t Hoen PA, Monlong J, Rivas MA, Gonzalez-Porta M, Kurbatova N, Griebel T, Ferreira PG, et al	Transcriptome and genome sequencing uncovers functional variation in humans	Nature	2013	https://doi.org/10.1038/nature12531	https://www.ebi.ac.uk/
ERR188431	GM12878	Lappalainen T, Sammeth M, Friedlander MR, t Hoen PA, Monlong J, Rivas MA, Gonzalez-Porta M, Kurbatova N, Griebel T, Ferreira PG, et al	Transcriptome and genome sequencing uncovers functional variation in humans	Nature	2013	https://doi.org/10.1038/nature12531	https://www.ebi.ac.uk/
ERR188032	GM12878	Lappalainen T, Sammeth M, Friedlander MR, t Hoen PA, Monlong J, Rivas MA, Gonzalez-Porta M, Kurbatova N, Griebel T, Ferreira PG, et al	Transcriptome and genome sequencing uncovers functional variation in humans	Nature	2013	https://doi.org/10.1038/nature12531	https://www.ebi.ac.uk/
ERR188032	GM12878	Lappalainen T, Sammeth M, Friedlander MR, t Hoen PA, Monlong J, Rivas MA, Gonzalez-Porta M, Kurbatova N, Griebel T, Ferreira PG, et al	Transcriptome and genome sequencing uncovers functional variation in humans	Nature	2013	https://doi.org/10.1038/nature12531	https://www.ebi.ac.uk/
ERR188148	GM12878	Lappalainen T, Sammeth M, Friedlander MR, t Hoen PA, Monlong J, Rivas MA, Gonzalez-Porta M, Kurbatova N, Griebel T, Ferreira PG, et al	Transcriptome and genome sequencing uncovers functional variation in humans	Nature	2013	https://doi.org/10.1038/nature12531	https://www.ebi.ac.uk/
ERR188148	GM12878	Lappalainen T, Sammeth M, Friedlander MR, t Hoen PA, Monlong J, Rivas MA, Gonzalez-Porta M, Kurbatova N, Griebel T, Ferreira PG, et al	Transcriptome and genome sequencing uncovers functional variation in humans	Nature	2013	https://doi.org/10.1038/nature12531	https://www.ebi.ac.uk/
[truncated: 448 more rows]
